# Supplementary material for: Molecular doping of nucleic acids into light emitting crystals driven by multisite-intermolecular interaction
Source: Nat Commun. 2022 Oct 19;13:6193. doi: 10.1038/s41467-022-33999-y (PMC9581973; doi:10.1038/s41467-022-33999-y)
Supplement: Supplementary file 2 — Source Data [file 41467_2022_33999_MOESM2_ESM.xlsx]

## Sheet: fig.1b
Longtudinal-axis (µm)	Intensity (z-axis: 10 µm)	Intensity (z-axis: 7.5 µm)	Intensity (z-axis: 5 µm)
-16.9863	0.00493	0.01866	0.04654
-16.873	0.00867	0.02002	0.03227
-16.7598	0.01032	0.04375	0.04916
-16.6465	0.01023	0.05353	0.06508
-16.5333	0.01203	0.07292	0.08145
-16.42	0.023	0.09487	0.11557
-16.3068	0.04448	0.13317	0.1338
-16.1936	0.07738	0.16278	0.14595
-16.0803	0.12347	0.20313	0.16596
-15.9671	0.16642	0.2428	0.17798
-15.8538	0.19992	0.27666	0.18557
-15.7406	0.22444	0.30692	0.20505
-15.6274	0.24871	0.33711	0.22311
-15.5141	0.27163	0.36872	0.23921
-15.4009	0.2998	0.39872	0.25078
-15.2876	0.33443	0.43044	0.26292
-15.1744	0.36414	0.45996	0.27916
-15.0611	0.39336	0.48328	0.29367
-14.9479	0.42723	0.5086	0.30418
-14.8347	0.45723	0.53322	0.31375
-14.7214	0.49221	0.56462	0.317
-14.6082	0.53002	0.59541	0.32455
-14.4949	0.56176	0.62028	0.33742
-14.3817	0.59387	0.63458	0.34358
-14.2685	0.63038	0.64798	0.34534
-14.1552	0.65528	0.66224	0.35296
-14.042	0.67396	0.67216	0.35593
-13.9287	0.69645	0.68219	0.35909
-13.8155	0.71809	0.693	0.36701
-13.7022	0.73583	0.70179	0.37335
-13.589	0.7553	0.7083	0.38622
-13.4758	0.77792	0.71208	0.38936
-13.3625	0.80816	0.70915	0.38576
-13.2493	0.82406	0.70915	0.38522
-13.136	0.84011	0.70991	0.38836
-13.0228	0.85509	0.71009	0.3967
-12.9096	0.86352	0.70872	0.40078
-12.7963	0.87582	0.71261	0.40036
-12.6831	0.88881	0.71849	0.39985
-12.5698	0.8977	0.71459	0.40003
-12.4566	0.9085	0.71493	0.4036
-12.3433	0.91828	0.70442	0.41091
-12.2301	0.92105	0.69185	0.41072
-12.1169	0.92721	0.68063	0.40683
-12.0036	0.93399	0.67952	0.40399
-11.8904	0.93325	0.68152	0.40582
-11.7771	0.92454	0.68273	0.40362
-11.6639	0.92429	0.68163	0.40229
-11.5507	0.92455	0.67095	0.40482
-11.4374	0.91425	0.65909	0.4068
-11.3242	0.9057	0.65438	0.40944
-11.2109	0.90188	0.65097	0.40378
-11.0977	0.89639	0.64849	0.40303
-10.9845	0.88663	0.65062	0.40119
-10.8712	0.89099	0.64744	0.39956
-10.758	0.88916	0.64057	0.39809
-10.6447	0.88154	0.63547	0.39298
-10.5315	0.87328	0.6284	0.38821
-10.4182	0.8633	0.6178	0.38772
-10.305	0.85583	0.61132	0.38908
-10.1918	0.84822	0.61043	0.38627
-10.0785	0.83835	0.60691	0.37922
-9.96527	0.83012	0.60742	0.37611
-9.85203	0.82237	0.61032	0.3746
-9.73879	0.81037	0.60605	0.37481
-9.62555	0.79522	0.60129	0.37966
-9.5123	0.79168	0.59873	0.38241
-9.39906	0.79314	0.58975	0.38201
-9.28582	0.78755	0.58268	0.37787
-9.17258	0.77754	0.58091	0.37198
-9.05934	0.77641	0.583	0.36581
-8.9461	0.78864	0.57941	0.35592
-8.83285	0.78872	0.56962	0.35264
-8.71961	0.78419	0.56591	0.35117
-8.60637	0.78453	0.56503	0.3474
-8.49313	0.77988	0.55959	0.34414
-8.37989	0.78384	0.55084	0.34044
-8.26665	0.79193	0.54228	0.3391
-8.1534	0.79415	0.53683	0.33994
-8.04016	0.79524	0.53878	0.33642
-7.92692	0.79975	0.54861	0.33238
-7.81368	0.80202	0.55222	0.33184
-7.70044	0.797	0.55245	0.33485
-7.5872	0.79064	0.5522	0.33284
-7.47395	0.78234	0.55121	0.3305
-7.36071	0.78241	0.55639	0.32795
-7.24747	0.7899	0.55686	0.32177
-7.13423	0.78611	0.55495	0.31885
-7.02099	0.7778	0.56291	0.32232
-6.90775	0.77977	0.56945	0.32611
-6.7945	0.78765	0.5779	0.32624
-6.68126	0.78447	0.58086	0.32648
-6.56802	0.77095	0.58176	0.33116
-6.45478	0.76318	0.58805	0.33257
-6.34154	0.75947	0.58914	0.3304
-6.22829	0.75073	0.58964	0.33178
-6.11505	0.74666	0.59861	0.33362
-6.00181	0.73806	0.61067	0.33279
-5.88857	0.73312	0.61967	0.33469
-5.77533	0.73616	0.62468	0.34001
-5.66209	0.74334	0.62532	0.34496
-5.54884	0.74483	0.61828	0.3499
-5.4356	0.74178	0.61392	0.35716
-5.32236	0.74928	0.60692	0.36126
-5.20912	0.7492	0.60244	0.36384
-5.09588	0.76289	0.60029	0.36632
-4.98264	0.77013	0.5996	0.37133
-4.86939	0.76274	0.60459	0.37357
-4.75615	0.76051	0.60836	0.37277
-4.64291	0.76589	0.60296	0.37257
-4.52967	0.76208	0.59679	0.37213
-4.41643	0.75807	0.59328	0.37197
-4.30319	0.76715	0.5911	0.37491
-4.18994	0.77374	0.58989	0.37279
-4.0767	0.77985	0.59526	0.3726
-3.96346	0.78542	0.60145	0.3724
-3.85022	0.78814	0.59849	0.37199
-3.73698	0.78554	0.594	0.37118
-3.62374	0.79265	0.59572	0.3724
-3.51049	0.79336	0.59638	0.37005
-3.39725	0.78814	0.59987	0.36365
-3.28401	0.78866	0.59605	0.3594
-3.17077	0.79344	0.59412	0.35575
-3.05753	0.79885	0.59761	0.35246
-2.94428	0.80124	0.60797	0.35289
-2.83104	0.81535	0.6173	0.35147
-2.7178	0.8095	0.61699	0.34698
-2.60456	0.80664	0.61298	0.34077
-2.49132	0.81319	0.61228	0.34117
-2.37808	0.81287	0.6107	0.34478
-2.26483	0.81188	0.61351	0.34634
-2.15159	0.8165	0.6152	0.34548
-2.03835	0.81698	0.61211	0.34191
-1.92511	0.80973	0.60883	0.3387
-1.81187	0.80701	0.60935	0.34461
-1.69863	0.80813	0.60706	0.34864
-1.58538	0.79836	0.60329	0.35129
-1.47214	0.79973	0.60769	0.35488
-1.3589	0.80203	0.61409	0.35942
-1.24566	0.79849	0.61274	0.36107
-1.13242	0.79934	0.61687	0.36077
-1.01918	0.79564	0.62399	0.36244
-0.90593	0.78439	0.63427	0.36084
-0.79269	0.77074	0.63237	0.35991
-0.67945	0.77014	0.63613	0.36089
-0.56621	0.77341	0.63734	0.35453
-0.45297	0.76906	0.62923	0.34976
-0.33973	0.77779	0.63352	0.34923
-0.22648	0.77943	0.63866	0.34749
-0.11324	0.77396	0.63688	0.34506
0	0.77473	0.63579	0.34491
0.11324	0.77479	0.62912	0.34789
0.22648	0.76999	0.62617	0.35306
0.33973	0.76507	0.62305	0.35886
0.45297	0.76533	0.62352	0.35917
0.56621	0.76431	0.62459	0.35483
0.67945	0.76119	0.61953	0.352
0.79269	0.77004	0.61687	0.35317
0.90593	0.76718	0.61666	0.35479
1.01918	0.77244	0.61114	0.35409
1.13242	0.77827	0.60664	0.35103
1.24566	0.77245	0.59639	0.34854
1.3589	0.77833	0.58366	0.34796
1.47214	0.79555	0.57657	0.34703
1.58538	0.80242	0.58078	0.34263
1.69863	0.80306	0.58057	0.33746
1.81187	0.8063	0.58426	0.33746
1.92511	0.80849	0.59105	0.3404
2.03835	0.80959	0.58117	0.34418
2.15159	0.80702	0.5724	0.34949
2.26483	0.81412	0.57086	0.35189
2.37808	0.819	0.56845	0.35209
2.49132	0.82007	0.5748	0.3501
2.60456	0.82499	0.58394	0.34621
2.7178	0.83138	0.58732	0.34194
2.83104	0.83665	0.58777	0.33907
2.94428	0.83171	0.59095	0.33573
3.05753	0.83099	0.59426	0.33543
3.17077	0.82976	0.59477	0.3338
3.28401	0.83004	0.59082	0.33298
3.39725	0.8266	0.5903	0.3296
3.51049	0.82237	0.59072	0.32693
3.62374	0.82928	0.59499	0.32942
3.73698	0.83133	0.59744	0.33009
3.85022	0.82124	0.59709	0.33242
3.96346	0.82141	0.59702	0.33618
4.0767	0.82079	0.59374	0.34276
4.18994	0.82337	0.58671	0.34517
4.30319	0.82089	0.58707	0.34484
4.41643	0.80988	0.59708	0.34318
4.52967	0.81062	0.60484	0.34124
4.64291	0.80353	0.60685	0.33998
4.75615	0.8044	0.6095	0.33496
4.86939	0.81049	0.60869	0.33074
4.98264	0.80218	0.59887	0.33348
5.09588	0.79741	0.59669	0.34331
5.20912	0.80106	0.59858	0.34827
5.32236	0.80956	0.59183	0.35243
5.4356	0.80434	0.59098	0.35174
5.54884	0.8053	0.59041	0.35142
5.66209	0.80785	0.58613	0.34865
5.77533	0.80448	0.58631	0.34825
5.88857	0.80321	0.59836	0.35396
6.00181	0.80069	0.60735	0.35635
6.11505	0.80034	0.60991	0.35868
6.22829	0.80698	0.61263	0.36081
6.34154	0.80665	0.61507	0.36254
6.45478	0.80369	0.61592	0.35758
6.56802	0.79334	0.61448	0.35403
6.68126	0.78459	0.61162	0.35304
6.7945	0.79341	0.60953	0.35517
6.90775	0.8014	0.6049	0.35405
7.02099	0.81447	0.60388	0.35363
7.13423	0.82834	0.60998	0.35834
7.24747	0.83308	0.61338	0.35862
7.36071	0.84512	0.6172	0.35641
7.47395	0.85661	0.61757	0.3508
7.5872	0.85216	0.61022	0.34965
7.70044	0.85812	0.61031	0.34788
7.81368	0.86566	0.61541	0.35189
7.92692	0.86117	0.61529	0.35504
8.04016	0.85319	0.61523	0.35845
8.1534	0.85039	0.61222	0.36602
8.26665	0.85203	0.59844	0.37063
8.37989	0.84977	0.58868	0.37263
8.49313	0.84455	0.58798	0.37457
8.60637	0.84264	0.5864	0.37555
8.71961	0.85023	0.58251	0.37214
8.83285	0.86066	0.58195	0.37346
8.9461	0.86242	0.58569	0.37987
9.05934	0.87451	0.58569	0.38436
9.17258	0.87094	0.58369	0.38619
9.28582	0.85977	0.58746	0.3925
9.39906	0.85395	0.59154	0.39945
9.5123	0.84099	0.59524	0.40105
9.62555	0.83227	0.60222	0.40485
9.73879	0.82998	0.60936	0.40341
9.85203	0.83346	0.61758	0.40081
9.96527	0.84666	0.63235	0.40349
10.0785	0.84943	0.64208	0.40587
10.1918	0.85923	0.64218	0.40382
10.305	0.86988	0.65172	0.40138
10.4182	0.88	0.66844	0.40012
10.5315	0.89332	0.68135	0.39817
10.6447	0.89993	0.69479	0.39622
10.758	0.90359	0.70936	0.39819
10.8712	0.91707	0.72058	0.40246
10.9845	0.92844	0.73181	0.40697
11.0977	0.92975	0.74186	0.41513
11.2109	0.9298	0.74325	0.42239
11.3242	0.93354	0.74811	0.42642
11.4374	0.93041	0.75044	0.43052
11.5507	0.93182	0.75411	0.43277
11.6639	0.9423	0.76084	0.4319
11.7771	0.94536	0.762	0.43055
11.8904	0.94997	0.75199	0.42893
12.0036	0.96254	0.74251	0.42766
12.1169	0.96848	0.74438	0.43884
12.2301	0.9634	0.74753	0.44939
12.3433	0.95534	0.74054	0.44997
12.4566	0.95799	0.73466	0.45229
12.5698	0.96244	0.73259	0.45573
12.6831	0.97498	0.7336	0.46124
12.7963	0.98555	0.73496	0.4661
12.9096	0.98879	0.73772	0.46657
13.0228	0.99302	0.73834	0.46605
13.136	1	0.733	0.46488
13.2493	0.99581	0.72826	0.46533
13.3625	0.98967	0.72784	0.46671
13.4758	0.99032	0.7293	0.46471
13.589	0.98321	0.73312	0.45953
13.7022	0.98088	0.7317	0.4587
13.8155	0.97645	0.73789	0.46038
13.9287	0.96943	0.74871	0.46501
14.042	0.95488	0.75645	0.46863
14.1552	0.94475	0.75841	0.4694
14.2685	0.93483	0.7586	0.47255
14.3817	0.90799	0.7572	0.473
14.4949	0.88402	0.74634	0.46745
14.6082	0.85853	0.72864	0.45712
14.7214	0.82615	0.71424	0.45237
14.8347	0.79065	0.70707	0.44509
14.9479	0.74559	0.68838	0.43308
15.0611	0.69801	0.65873	0.41853
15.1744	0.65161	0.62818	0.40146
15.2876	0.60774	0.59434	0.385
15.4009	0.56157	0.55801	0.37065
15.5141	0.5155	0.52347	0.35272
15.6274	0.47401	0.48936	0.32847
15.7406	0.42999	0.45374	0.30352
15.8538	0.37684	0.41929	0.29214
15.9671	0.32445	0.37653	0.26577
16.0803	0.28022	0.30554	0.22907
16.1936	0.21077	0.25024	0.19392
16.3068	0.16138	0.1963	0.15388
16.42	0.12367	0.16331	0.11458
16.5333	0.09058	0.10523	0.08153
16.6465	0.05934	0.06896	0.06441
16.7598	0.04581	0.05562	0.03984
16.873	0.06119	0.09954	0.01944

## Sheet: fig.1c
Longtudinal-axis (µm)	Intensity (z-axis: 10 µm)	Intensity (z-axis: 7.5 µm)	Intensity (z-axis: 5 µm)
-15.7232	0	0.00155	0.00733
-15.6176	0.000480065	0.00381	0.01323
-15.5121	0.0061	0.00825	0.01123
-15.4066	0.00478	0.00819	0.01479
-15.3011	0.00713	0.00816	0.01761
-15.1956	0.00945	0.01262	0.01827
-15.09	0.01135	0.01971	0.02044
-14.9845	0.01261	0.02573	0.02861
-14.879	0.01738	0.02858	0.03921
-14.7735	0.0264	0.04434	0.04614
-14.6679	0.03741	0.05909	0.05516
-14.5624	0.04416	0.0643	0.06349
-14.4569	0.05271	0.07094	0.07301
-14.3514	0.06136	0.08116	0.08407
-14.2458	0.06855	0.09428	0.09529
-14.1403	0.07913	0.10907	0.10608
-14.0348	0.09518	0.12526	0.11823
-13.9292	0.11276	0.14409	0.13255
-13.8237	0.1309	0.16353	0.14682
-13.7182	0.15124	0.18107	0.16053
-13.6127	0.17332	0.19991	0.17557
-13.5071	0.1948	0.22098	0.19076
-13.4016	0.21616	0.24193	0.20547
-13.2961	0.24043	0.26244	0.22358
-13.1906	0.26788	0.28317	0.24459
-13.0851	0.29748	0.30711	0.26153
-12.9795	0.32929	0.33702	0.27482
-12.874	0.36156	0.36874	0.29027
-12.7685	0.38887	0.39323	0.30727
-12.663	0.41496	0.41189	0.32443
-12.5574	0.45114	0.43548	0.34246
-12.4519	0.49162	0.46593	0.35697
-12.3464	0.52464	0.49297	0.36657
-12.2409	0.55418	0.51089	0.37695
-12.1353	0.58875	0.52832	0.38983
-12.0298	0.6267	0.54767	0.40196
-11.9243	0.65751	0.56282	0.41193
-11.8188	0.67944	0.57754	0.42343
-11.7132	0.70125	0.59424	0.43721
-11.6077	0.72385	0.61005	0.44752
-11.5022	0.74326	0.62674	0.45169
-11.3967	0.7641	0.64275	0.45439
-11.2911	0.79016	0.65508	0.46149
-11.1856	0.81588	0.66581	0.47078
-11.0801	0.83784	0.67902	0.473
-10.9746	0.85751	0.69531	0.46731
-10.869	0.8742	0.70923	0.46206
-10.7635	0.88698	0.71575	0.45939
-10.658	0.89808	0.71678	0.45725
-10.5525	0.91197	0.71949	0.45569
-10.4469	0.9234	0.72746	0.45289
-10.3414	0.92189	0.73506	0.44758
-10.2359	0.91692	0.73523	0.44576
-10.1304	0.92129	0.73701	0.45011
-10.0248	0.92757	0.75028	0.45288
-9.91932	0.92772	0.76054	0.45067
-9.81379	0.92599	0.76076	0.44831
-9.70827	0.92743	0.762	0.44635
-9.60274	0.93179	0.76091	0.43913
-9.49722	0.93375	0.75208	0.42725
-9.39169	0.93077	0.74342	0.41945
-9.28617	0.9268	0.73823	0.42075
-9.18064	0.92005	0.73398	0.4267
-9.07512	0.90833	0.72952	0.42808
-8.96959	0.89622	0.72367	0.42167
-8.86407	0.88425	0.71525	0.41347
-8.75855	0.86929	0.70396	0.40861
-8.65302	0.85073	0.69201	0.4083
-8.5475	0.83482	0.68432	0.40958
-8.44197	0.82743	0.68111	0.40806
-8.33645	0.82311	0.6772	0.40407
-8.23092	0.81651	0.66806	0.39978
-8.1254	0.81006	0.65443	0.39581
-8.01987	0.80347	0.6428	0.3912
-7.91435	0.79342	0.63182	0.38605
-7.80882	0.78176	0.61575	0.38221
-7.7033	0.77043	0.60139	0.37738
-7.59777	0.75964	0.59224	0.36862
-7.49225	0.75068	0.58105	0.3588
-7.38673	0.74229	0.57094	0.35224
-7.2812	0.73651	0.56933	0.34938
-7.17568	0.73212	0.57105	0.34649
-7.07015	0.72494	0.56881	0.34032
-6.96463	0.72241	0.56287	0.33075
-6.8591	0.72408	0.55786	0.32194
-6.75358	0.71883	0.55554	0.31781
-6.64805	0.71161	0.55211	0.31671
-6.54253	0.71112	0.54651	0.31622
-6.437	0.71337	0.54138	0.31574
-6.33148	0.71358	0.53523	0.31396
-6.22595	0.71083	0.52796	0.30891
-6.12043	0.70531	0.52447	0.30384
-6.0149	0.69949	0.52277	0.3026
-5.90938	0.69694	0.51694	0.30193
-5.80386	0.69791	0.50975	0.30016
-5.69833	0.70046	0.50687	0.29842
-5.59281	0.70192	0.50643	0.29497
-5.48728	0.70155	0.50246	0.29091
-5.38176	0.69885	0.49617	0.29075
-5.27623	0.69396	0.49413	0.2951
-5.17071	0.68788	0.49631	0.29858
-5.06518	0.6788	0.4996	0.29805
-4.95966	0.67037	0.50232	0.29747
-4.85413	0.66431	0.50166	0.29632
-4.74861	0.65199	0.49736	0.29149
-4.64308	0.63701	0.49016	0.28758
-4.53756	0.63308	0.48251	0.28951
-4.43204	0.6337	0.47992	0.2951
-4.32651	0.62833	0.48329	0.29931
-4.22099	0.62356	0.4871	0.29975
-4.11546	0.6206	0.48799	0.29929
-4.00994	0.61277	0.48622	0.30208
-3.90441	0.60685	0.48341	0.30479
-3.79889	0.61	0.48165	0.30362
-3.69336	0.61096	0.4816	0.30236
-3.58784	0.60302	0.48553	0.30316
-3.48231	0.59461	0.49336	0.30345
-3.37679	0.59217	0.50089	0.30384
-3.27126	0.59178	0.50585	0.30688
-3.16574	0.58963	0.50831	0.3105
-3.06021	0.589	0.51277	0.31139
-2.95469	0.59105	0.51936	0.31073
-2.84917	0.5934	0.52143	0.3105
-2.74364	0.59687	0.52011	0.31067
-2.63812	0.60414	0.52081	0.31266
-2.53259	0.61239	0.52453	0.316
-2.42707	0.61761	0.5298	0.31679
-2.32154	0.62044	0.53382	0.3164
-2.21602	0.62387	0.5349	0.3171
-2.11049	0.62865	0.53369	0.31421
-2.00497	0.63197	0.53054	0.30757
-1.89944	0.63139	0.52714	0.30279
-1.79392	0.63026	0.52573	0.30137
-1.68839	0.63134	0.5263	0.30221
-1.58287	0.62982	0.5296	0.30217
-1.47735	0.62642	0.53462	0.29904
-1.37182	0.62567	0.53496	0.29657
-1.2663	0.62537	0.52894	0.2956
-1.16077	0.62435	0.5218	0.29172
-1.05525	0.62461	0.51698	0.28848
-0.94972	0.62441	0.51545	0.29177
-0.8442	0.62059	0.51396	0.29696
-0.73867	0.61289	0.50937	0.29866
-0.63315	0.6048	0.50237	0.29812
-0.52762	0.59963	0.49601	0.29681
-0.4221	0.59695	0.49223	0.29462
-0.31657	0.59637	0.48707	0.29232
-0.21105	0.59678	0.48119	0.2906
-0.10552	0.59537	0.4803	0.28674
0	0.59088	0.47968	0.28108
0.10552	0.58522	0.47353	0.27991
0.21105	0.58097	0.46751	0.28323
0.31657	0.5794	0.46431	0.28582
0.4221	0.57985	0.46142	0.28495
0.52762	0.57669	0.45828	0.28116
0.63315	0.56776	0.45577	0.27953
0.73867	0.56072	0.45593	0.2825
0.8442	0.55965	0.4569	0.28333
0.94972	0.55831	0.45592	0.28032
1.05525	0.55355	0.45551	0.28067
1.16077	0.55169	0.4583	0.28118
1.2663	0.55477	0.46227	0.27433
1.37182	0.56078	0.46288	0.26577
1.47735	0.5713	0.46011	0.26341
1.58287	0.57982	0.45748	0.26649
1.68839	0.57947	0.45533	0.26935
1.79392	0.57486	0.45533	0.26914
1.89944	0.57021	0.46158	0.26922
2.00497	0.56745	0.47045	0.27087
2.11049	0.56825	0.47333	0.26981
2.21602	0.57297	0.47179	0.26647
2.32154	0.58006	0.47378	0.26585
2.42707	0.58595	0.48147	0.26763
2.53259	0.58953	0.48942	0.26939
2.63812	0.58999	0.49352	0.27176
2.74364	0.59	0.49639	0.27413
2.84917	0.595	0.49728	0.27586
2.95469	0.60026	0.49372	0.27822
3.06021	0.60107	0.48921	0.27984
3.16574	0.60204	0.48652	0.27851
3.27126	0.60291	0.48591	0.27492
3.37679	0.59814	0.48749	0.27292
3.48231	0.59051	0.49016	0.27496
3.58784	0.58672	0.49143	0.27598
3.69336	0.58623	0.48984	0.27182
3.79889	0.58641	0.48882	0.26636
3.90441	0.58776	0.49143	0.2657
4.00994	0.59129	0.49581	0.27077
4.11546	0.59703	0.49822	0.2768
4.22099	0.59884	0.49772	0.28099
4.32651	0.59691	0.49734	0.2845
4.43204	0.59872	0.49757	0.28815
4.53756	0.60062	0.49514	0.29167
4.64308	0.59843	0.48738	0.29384
4.74861	0.59656	0.47929	0.29397
4.85413	0.59774	0.47768	0.29365
4.95966	0.60035	0.47915	0.29513
5.06518	0.60185	0.48146	0.29629
5.17071	0.60447	0.48588	0.29315
5.27623	0.60919	0.49171	0.28955
5.38176	0.6117	0.49853	0.29067
5.48728	0.61296	0.50418	0.29431
5.59281	0.61614	0.50716	0.29726
5.69833	0.62127	0.50889	0.29914
5.80386	0.62511	0.51311	0.30248
5.90938	0.62469	0.52149	0.30872
6.0149	0.62626	0.52808	0.31395
6.12043	0.63357	0.52879	0.31363
6.22595	0.63927	0.52598	0.30856
6.33148	0.64093	0.52247	0.30332
6.437	0.64434	0.52176	0.29966
6.54253	0.64834	0.5258	0.29893
6.64805	0.64858	0.53234	0.30205
6.75358	0.64801	0.53923	0.30593
6.8591	0.6493	0.54686	0.30904
6.96463	0.65166	0.55809	0.31067
7.07015	0.65586	0.57113	0.30929
7.17568	0.66072	0.57716	0.30833
7.2812	0.66509	0.57397	0.31125
7.38673	0.66905	0.56933	0.31677
7.49225	0.67079	0.56987	0.32385
7.59777	0.67282	0.5757	0.332
7.7033	0.67845	0.58307	0.33888
7.80882	0.68726	0.58953	0.34264
7.91435	0.69701	0.594	0.34414
8.01987	0.70469	0.59775	0.34768
8.1254	0.71341	0.60176	0.35349
8.23092	0.72447	0.60497	0.35592
8.33645	0.73102	0.60812	0.35773
8.44197	0.73432	0.61267	0.3652
8.5475	0.74084	0.61922	0.37505
8.65302	0.74981	0.62612	0.3827
8.75855	0.75745	0.63193	0.38739
8.86407	0.76304	0.64201	0.388
8.96959	0.77039	0.65748	0.38662
9.07512	0.78329	0.66772	0.39036
9.18064	0.79854	0.66899	0.4011
9.28617	0.80977	0.66932	0.41199
9.39169	0.81788	0.67416	0.41785
9.49722	0.8276	0.68272	0.42078
9.60274	0.8378	0.69479	0.42311
9.70827	0.84767	0.70638	0.42468
9.81379	0.86104	0.71299	0.42643
9.91932	0.87679	0.71928	0.42958
10.0248	0.89087	0.72629	0.43432
10.1304	0.90208	0.73018	0.44081
10.2359	0.91185	0.73252	0.44644
10.3414	0.9215	0.73588	0.44857
10.4469	0.93024	0.74096	0.45026
10.5525	0.93735	0.74751	0.4522
10.658	0.94508	0.75354	0.45176
10.7635	0.95986	0.75639	0.44853
10.869	0.97801	0.75626	0.44564
10.9746	0.98915	0.7563	0.44719
11.0801	0.99478	0.75664	0.45211
11.1856	0.99824	0.75537	0.45555
11.2911	0.99927	0.75487	0.45341
11.3967	0.99972	0.75415	0.44698
11.5022	1	0.74867	0.44184
11.6077	0.99904	0.74116	0.44155
11.7132	0.99859	0.73343	0.44435
11.8188	0.99716	0.7211	0.44718
11.9243	0.99123	0.70555	0.44818
12.0298	0.98407	0.69312	0.44595
12.1353	0.97785	0.6835	0.44185
12.2409	0.96797	0.67486	0.43801
12.3464	0.95219	0.66616	0.43419
12.4519	0.9312	0.65011	0.42866
12.5574	0.90309	0.62682	0.42186
12.663	0.86907	0.6058	0.41706
12.7685	0.8356	0.58441	0.41311
12.874	0.80178	0.55621	0.40612
12.9795	0.75731	0.5277	0.39873
13.0851	0.70696	0.50303	0.39184
13.1906	0.66198	0.47678	0.38005
13.2961	0.61918	0.44482	0.36337
13.4016	0.57646	0.40943	0.34626
13.5071	0.53365	0.37735	0.32911
13.6127	0.48817	0.35034	0.3112
13.7182	0.44335	0.324	0.29413
13.8237	0.40176	0.29708	0.27641
13.9292	0.35882	0.27289	0.25615
14.0348	0.31627	0.25175	0.23616
14.1403	0.2792	0.23053	0.21793
14.2458	0.24127	0.20583	0.2001
14.3514	0.19829	0.17591	0.18203
14.4569	0.15725	0.1442	0.16343
14.5624	0.12344	0.11743	0.14403
14.6679	0.09582	0.09968	0.12524
14.7735	0.07366	0.08738	0.10877
14.879	0.04954	0.06668	0.08712
14.9845	0.03112	0.05765	0.06665
15.09	0.01665	0.0434	0.04863
15.1956	0.01075	0.03261	0.03847
15.3011	0.00875	0.0244	0.03169
15.4066	0.00939	0.01938	0.02908
15.5121	0.00675	0.01084	0.0229
15.6176	0.00366	0.00603	0.01533
15.7232	0.00338	0.00212	0.01261
15.8287	0.003	0.00304	0.00293

## Sheet: fig.1d
Longtudinal-axis (µm)	Intensity (z-axis: 10 µm)	Intensity (z-axis: 7.5 µm)	Intensity (z-axis: 5 µm)
-15.4275	0.10518	0.1259	0.0749
-15.3239	0.08082	0.12464	0.09912
-15.2204	0.0771	0.1254	0.10715
-15.1169	0.08872	0.13317	0.10376
-15.0133	0.09086	0.12903	0.10779
-14.9098	0.09341	0.13398	0.11744
-14.8063	0.10911	0.14134	0.12423
-14.7027	0.1325	0.15445	0.14752
-14.5992	0.15526	0.17787	0.17713
-14.4956	0.17033	0.19833	0.21029
-14.3921	0.19685	0.21485	0.23919
-14.2886	0.21167	0.23006	0.26075
-14.185	0.22425	0.24419	0.28252
-14.0815	0.23516	0.26079	0.30298
-13.9779	0.24472	0.2819	0.32115
-13.8744	0.25296	0.29758	0.33962
-13.7708	0.25919	0.30715	0.35977
-13.6673	0.26361	0.317	0.3806
-13.5638	0.26893	0.32823	0.40253
-13.4602	0.27552	0.3377	0.42252
-13.3567	0.28123	0.34303	0.43659
-13.2531	0.28446	0.34822	0.44813
-13.1496	0.28493	0.35375	0.46244
-13.0461	0.28402	0.35681	0.4789
-12.9425	0.27972	0.35778	0.48862
-12.839	0.27089	0.35617	0.48986
-12.7355	0.26169	0.35025	0.48855
-12.6319	0.25734	0.33958	0.48679
-12.5284	0.25436	0.32617	0.48195
-12.4248	0.24554	0.3137	0.47262
-12.3213	0.2311	0.30284	0.46188
-12.2178	0.21573	0.29124	0.45171
-12.1142	0.20362	0.27994	0.44049
-12.0107	0.19617	0.27094	0.42655
-11.9071	0.19108	0.25829	0.41165
-11.8036	0.18578	0.23948	0.39755
-11.7	0.18191	0.22538	0.38111
-11.5965	0.17964	0.2174	0.36314
-11.493	0.17503	0.20832	0.34692
-11.3894	0.1685	0.19994	0.32987
-11.2859	0.1629	0.19498	0.31209
-11.1823	0.15789	0.19197	0.29798
-11.0788	0.154	0.18766	0.28748
-10.9753	0.15275	0.1815	0.27563
-10.8717	0.15234	0.17583	0.25875
-10.7682	0.15336	0.17161	0.24245
-10.6646	0.1559	0.1684	0.2312
-10.5611	0.15883	0.16664	0.22373
-10.4576	0.16008	0.16897	0.21583
-10.354	0.16053	0.17523	0.20682
-10.2505	0.16312	0.18075	0.20231
-10.1469	0.16596	0.18777	0.20055
-10.0434	0.16851	0.19785	0.19617
-9.93986	0.17234	0.20132	0.19269
-9.83632	0.17475	0.19828	0.19298
-9.73278	0.1761	0.19699	0.19513
-9.62924	0.18058	0.19904	0.19922
-9.5257	0.18676	0.20128	0.20254
-9.42216	0.19164	0.20187	0.20341
-9.31862	0.19528	0.20239	0.20739
-9.21508	0.19942	0.20622	0.21266
-9.11154	0.20385	0.21469	0.21441
-9.008	0.20696	0.22287	0.21509
-8.90446	0.21078	0.2296	0.21566
-8.80092	0.21603	0.23652	0.21667
-8.69738	0.22074	0.24226	0.21993
-8.59384	0.22362	0.24836	0.22672
-8.4903	0.22424	0.2549	0.23446
-8.38676	0.22238	0.25923	0.23753
-8.28322	0.21991	0.26267	0.24074
-8.17968	0.21934	0.26645	0.24929
-8.07614	0.22118	0.26933	0.25513
-7.9726	0.22339	0.27126	0.25696
-7.86906	0.22405	0.27345	0.25986
-7.76552	0.224	0.27919	0.26228
-7.66198	0.22517	0.28707	0.26433
-7.55844	0.22724	0.29303	0.26808
-7.4549	0.22893	0.29789	0.2748
-7.35136	0.23201	0.30355	0.28477
-7.24782	0.23751	0.31001	0.29327
-7.14428	0.24327	0.31575	0.29708
-7.04074	0.24862	0.31759	0.30005
-6.9372	0.25554	0.31473	0.30492
-6.83366	0.2623	0.31259	0.31263
-6.73011	0.26452	0.31446	0.32356
-6.62657	0.26296	0.31849	0.33361
-6.52303	0.26092	0.32057	0.34111
-6.41949	0.2593	0.31924	0.34801
-6.31595	0.26004	0.31888	0.35535
-6.21241	0.26723	0.32364	0.36334
-6.10887	0.27688	0.32826	0.37007
-6.00533	0.28185	0.33021	0.37501
-5.90179	0.28584	0.33633	0.38236
-5.79825	0.29171	0.34103	0.39172
-5.69471	0.29698	0.33744	0.39924
-5.59117	0.30037	0.33445	0.40911
-5.48763	0.30411	0.33774	0.42354
-5.38409	0.30947	0.34336	0.43517
-5.28055	0.31301	0.34999	0.43741
-5.17701	0.31048	0.35558	0.4358
-5.07347	0.30472	0.35862	0.44239
-4.96993	0.30562	0.36389	0.45298
-4.86639	0.31137	0.3697	0.46148
-4.76285	0.31422	0.37237	0.47117
-4.65931	0.31627	0.37604	0.47871
-4.55577	0.3207	0.38051	0.48298
-4.45223	0.32707	0.38227	0.48991
-4.34869	0.336	0.38637	0.50068
-4.24515	0.34891	0.39436	0.51303
-4.14161	0.36091	0.4036	0.52482
-4.03807	0.36472	0.41567	0.5368
-3.93453	0.36493	0.42899	0.54966
-3.83099	0.37007	0.43831	0.56244
-3.72745	0.37651	0.44683	0.57497
-3.62391	0.38044	0.45986	0.59026
-3.52037	0.38405	0.47421	0.60744
-3.41683	0.38985	0.48352	0.6219
-3.31329	0.39885	0.4895	0.63471
-3.20975	0.41072	0.50026	0.64828
-3.10621	0.42199	0.51061	0.66635
-3.00267	0.43053	0.51669	0.69157
-2.89913	0.43868	0.52468	0.71666
-2.79559	0.44723	0.53509	0.73878
-2.69205	0.45382	0.54619	0.76049
-2.58851	0.45677	0.55753	0.78034
-2.48497	0.46414	0.56457	0.79783
-2.38143	0.47683	0.5711	0.81334
-2.27789	0.48387	0.58584	0.82999
-2.17434	0.48163	0.60171	0.8468
-2.0708	0.47784	0.61315	0.85956
-1.96726	0.48037	0.62255	0.87257
-1.86372	0.48754	0.62892	0.88803
-1.76018	0.49419	0.63378	0.90345
-1.65664	0.49654	0.63866	0.91546
-1.5531	0.49814	0.63674	0.92432
-1.44956	0.50445	0.63354	0.93387
-1.34602	0.51529	0.63992	0.9466
-1.24248	0.5249	0.64773	0.95818
-1.13894	0.5293	0.64922	0.96433
-1.0354	0.5315	0.64818	0.96849
-0.93186	0.53221	0.64845	0.97371
-0.82832	0.53182	0.65185	0.98115
-0.72478	0.5334	0.66018	0.98837
-0.62124	0.53703	0.66999	0.99042
-0.5177	0.54404	0.67775	0.986
-0.41416	0.55453	0.68497	0.97923
-0.31062	0.55943	0.69247	0.97684
-0.20708	0.55618	0.69667	0.98231
-0.10354	0.55693	0.69321	0.98637
0	0.56623	0.68757	0.98642
0.10354	0.57226	0.68322	0.99172
0.20708	0.5684	0.67578	0.99892
0.31062	0.56192	0.66159	1
0.41416	0.55924	0.64561	0.99849
0.5177	0.56027	0.64196	0.99789
0.62124	0.55994	0.64736	0.99607
0.72478	0.55563	0.64408	0.99042
0.82832	0.55114	0.63167	0.98664
0.93186	0.54902	0.62062	0.98771
1.0354	0.54423	0.61201	0.98359
1.13894	0.53157	0.6027	0.97776
1.24248	0.52137	0.59421	0.97321
1.34602	0.5206	0.58585	0.95947
1.44956	0.52021	0.57286	0.93968
1.5531	0.51318	0.5581	0.9247
1.65664	0.50216	0.54735	0.9167
1.76018	0.49466	0.53676	0.91209
1.86372	0.48883	0.52399	0.90621
1.96726	0.48032	0.51108	0.89413
2.0708	0.46796	0.50085	0.87847
2.17434	0.4528	0.49153	0.86297
2.27789	0.4413	0.48144	0.84494
2.38143	0.4331	0.47325	0.82626
2.48497	0.42378	0.46906	0.81026
2.58851	0.41375	0.46583	0.79208
2.69205	0.40484	0.4543	0.77348
2.79559	0.39777	0.43772	0.75823
2.89913	0.39099	0.42781	0.7448
3.00267	0.38002	0.42329	0.72545
3.10621	0.36593	0.4193	0.6973
3.20975	0.35658	0.41468	0.67278
3.31329	0.35529	0.4089	0.65366
3.41683	0.35441	0.40543	0.63717
3.52037	0.34727	0.40376	0.62626
3.62391	0.33773	0.39761	0.61564
3.72745	0.33097	0.38789	0.60136
3.83099	0.32526	0.37989	0.58674
3.93453	0.31572	0.37208	0.57424
4.03807	0.30639	0.36484	0.5645
4.14161	0.30196	0.35985	0.55394
4.24515	0.30023	0.35166	0.54007
4.34869	0.29899	0.34239	0.52629
4.45223	0.29764	0.33683	0.51299
4.55577	0.29827	0.33256	0.49692
4.65931	0.29859	0.32782	0.481
4.76285	0.29409	0.32317	0.47064
4.86639	0.28862	0.31765	0.4616
4.96993	0.2834	0.31176	0.44784
5.07347	0.27598	0.30683	0.43182
5.17701	0.26968	0.30148	0.42223
5.28055	0.26596	0.29776	0.4197
5.38409	0.26151	0.2976	0.41588
5.48763	0.25356	0.2958	0.40989
5.59117	0.24543	0.28834	0.40189
5.69471	0.24229	0.27832	0.38847
5.79825	0.24228	0.27193	0.37408
5.90179	0.24046	0.26814	0.36326
6.00533	0.23515	0.2624	0.3562
6.10887	0.22889	0.25903	0.35025
6.21241	0.22444	0.25915	0.34128
6.31595	0.22291	0.25794	0.33167
6.41949	0.22286	0.2567	0.32714
6.52303	0.22324	0.25638	0.32731
6.62657	0.22347	0.25418	0.32541
6.73011	0.22121	0.25097	0.31874
6.83366	0.21759	0.2497	0.31054
6.9372	0.21638	0.24785	0.30309
7.04074	0.21503	0.24588	0.29557
7.14428	0.21383	0.24682	0.28752
7.24782	0.21663	0.24707	0.28143
7.35136	0.21733	0.24344	0.27451
7.4549	0.21317	0.23669	0.26535
7.55844	0.21153	0.22987	0.25898
7.66198	0.21179	0.22371	0.25427
7.76552	0.20878	0.21663	0.24957
7.86906	0.20278	0.2122	0.24846
7.9726	0.19483	0.21132	0.24996
8.07614	0.18568	0.20878	0.24884
8.17968	0.17724	0.20194	0.24283
8.28322	0.17153	0.19256	0.23725
8.38676	0.16843	0.18307	0.23567
8.4903	0.16508	0.17597	0.23593
8.59384	0.16066	0.17132	0.23357
8.69738	0.15506	0.16745	0.22628
8.80092	0.14723	0.16454	0.2186
8.90446	0.14042	0.16175	0.21464
9.008	0.13789	0.15774	0.21487
9.11154	0.13942	0.15532	0.21579
9.21508	0.14115	0.15359	0.2184
9.31862	0.13809	0.14814	0.22474
9.42216	0.13332	0.14322	0.22751
9.5257	0.13429	0.14243	0.22613
9.62924	0.13918	0.14382	0.22727
9.73278	0.13973	0.14642	0.23013
9.83632	0.13854	0.14916	0.23177
9.93986	0.14063	0.15219	0.23123
10.0434	0.14212	0.15571	0.22898
10.1469	0.14476	0.15745	0.22721
10.2505	0.15295	0.15759	0.22667
10.354	0.16244	0.16043	0.22747
10.4576	0.16895	0.16677	0.22651
10.5611	0.17252	0.17571	0.22398
10.6646	0.17487	0.187	0.22335
10.7682	0.17681	0.19899	0.2245
10.8717	0.17903	0.2102	0.22784
10.9753	0.18365	0.22236	0.23441
11.0788	0.19029	0.23471	0.24489
11.1823	0.19561	0.24322	0.25571
11.2859	0.19813	0.25127	0.26365
11.3894	0.20186	0.26247	0.26763
11.493	0.2098	0.27418	0.26808
11.5965	0.21508	0.28313	0.27066
11.7	0.21457	0.28664	0.27867
11.8036	0.21448	0.2863	0.28844
11.9071	0.21985	0.28621	0.29729
12.0107	0.2292	0.28884	0.30518
12.1142	0.23685	0.29208	0.31399
12.2178	0.24229	0.28991	0.32562
12.3213	0.24504	0.28512	0.33827
12.4248	0.24368	0.28334	0.34797
12.5284	0.24311	0.28094	0.35572
12.6319	0.24511	0.2784	0.36749
12.7355	0.24645	0.2778	0.38108
12.839	0.24691	0.27243	0.38984
12.9425	0.24867	0.26077	0.39378
13.0461	0.25103	0.24891	0.39541
13.1496	0.25021	0.23766	0.39691
13.2531	0.24608	0.22654	0.39607
13.3567	0.24258	0.21689	0.38946
13.4602	0.23879	0.2062	0.37951
13.5638	0.233	0.19362	0.36941
13.6673	0.22773	0.18118	0.3617
13.7708	0.22422	0.16922	0.35548
13.8744	0.2202	0.16076	0.34527
13.9779	0.21246	0.15696	0.3293
14.0815	0.20006	0.15353	0.31181
14.185	0.18575	0.14722	0.29654
14.2886	0.17381	0.13905	0.28312
14.3921	0.16407	0.13328	0.27036
14.4956	0.15388	0.13071	0.26097
14.5992	0.14613	0.1286	0.24911
14.7027	0.13413	0.11531	0.22333
14.8063	0.12371	0.10498	0.20046
14.9098	0.11101	0.09956	0.17872
15.0133	0.10607	0.09205	0.15271
15.1169	0.09528	0.08852	0.14722
15.2204	0.07162	0.09141	0.15255
15.3239	0.06354	0.08761	0
15.4275	0.06007	0.06636	0
15.531	0.01753	0.07809	0

## Sheet: fig.2b
2-Theta	Intensity (DNA 5mer)	Intensity (DNA 15mer)	Intensity (DNA 27mer)
2	853.155	12965.7	1718.11
2.01	1010.74	11179.6	1368.99
2.02	1020.77	10329.3	1554.06
2.03	932.004	10732.7	1563.41
2.04	921.204	11488.8	1265.94
2.05	1107.5	9877.9	1299.25
2.06	1170.83	7652.3	1293.46
2.07	684.831	5653.25	1131.29
2.08	699.81	5582.93	1230.34
2.09	476.255	5367.99	1161.05
2.1	561.616	5132.44	1121.8
2.11	690.869	4102.1	1053.53
2.12	455.719	3551.73	1125.64
2.13	390.366	3985.24	1077.3
2.14	295.776	3288.55	1157.79
2.15	542.888	2534.48	1079.61
2.16	553.572	2235.79	1037.35
2.17	546.166	1935.41	756.974
2.18	314.756	1731.24	739.271
2.19	414.09	1403.5	840.098
2.2	428.946	1287.34	762.069
2.21	148.534	1101.62	654.608
2.22	171.364	888.774	679.313
2.23	134.934	865.664	527.716
2.24	217.42	619.793	665.04
2.25	-199.187	763.523	517.608
2.26	-129.705	618.053	606.794
2.27	-356.342	468.362	597.2
2.28	-211.865	339.264	495.347
2.29	-115.715	400.124	431.076
2.3	-443.657	396.426	455.93
2.31	-551.337	249.623	312.638
2.32	-313.134	61.5958	302.352
2.33	-303.145	362.175	376.552
2.34	-267.087	126.837	325.677
2.35	-451.911	86.4849	204.837
2.36	-366.891	136.512	365.369
2.37	-162.493	-40.4562	184.825
2.38	-103.742	42.0848	278.709
2.39	-48.9619	-109.482	234.322
2.4	3.07517	-55.7752	246.025
2.41	-210.285	4.45372	251.195
2.42	-51.8986	-165.255	127.961
2.43	-108.909	-185.759	118.837
2.44	-200.771	-197.454	135.525
2.45	-264.91	-143.615	120.714
2.46	-135.273	-227.014	99.3525
2.47	-41.141	-196.109	157.636
2.48	-195.824	-212.497	98.2248
2.49	-242.673	-386.733	-94.6501
2.5	-261.577	-244.298	-84.5142
2.51	-155.614	-196.65	22.9025
2.52	-343.033	-255.558	114.135
2.53	-34.4752	-249.991	-24.3441
2.54	17.5035	-392.371	-22.8743
2.55	-105.34	-338.471	-20.5742
2.56	152.819	-237.969	187.864
2.57	300.882	-308.731	11.9366
2.58	264.88	-297.552	-107.883
2.59	402.672	-288.928	-72.8414
2.6	306.182	-335.785	-1.46205
2.61	285.138	-365.023	-37.6734
2.62	117.436	-408.972	-89.4626
2.63	-246.097	-202.876	-167.523
2.64	-58.2004	-283.846	-55.1973
2.65	-222.049	-314.833	-57.624
2.66	-304.985	-452.578	-68.8874
2.67	-130.448	-564.516	4.52114
2.68	-488.417	-328.009	-215.013
2.69	-171.57	-409.922	-155.697
2.7	-299.166	-410.515	-114.884
2.71	-242.655	-407.964	-176.854
2.72	60.6234	-336.317	-232.092
2.73	15.8946	-250.161	-55.3348
2.74	3.56387	-397.709	-210.439
2.75	-234.853	-428.648	-190.256
2.76	-57.3708	-428.099	-21.3137
2.77	-268.411	-339.489	-87.9677
2.78	-355.24	-292.506	-161.761
2.79	-224.316	-530.52	-164.97
2.8	-382.535	-355.597	91.9767
2.81	-289.998	-452.626	-272.476
2.82	-261.946	-348.97	-101.291
2.83	-562.56	-454.657	-283.169
2.84	-318.408	-532.402	-193.728
2.85	-250.756	-365.768	-140.056
2.86	-345.096	-493.967	-157.812
2.87	-266.028	-399.876	-228.989
2.88	-340.543	-421.15	-238.359
2.89	-386.014	-502.124	-314.164
2.9	-592.027	-366.256	-113.421
2.91	-481.912	-545.193	-177.275
2.92	-302.62	-400.532	-363.649
2.93	-408.059	-481.572	-329.375
2.94	-371.608	-508.427	-306.46
2.95	-90.0571	-426.643	-414.688
2.96	-151.253	-403.718	-271.789
2.97	-149.557	-275.734	-133.337
2.98	-274.524	-333.539	-219.32
2.99	-334.108	-391.781	-267.267
3	-262.321	-324.993	-182.207
3.01	-82.0289	-556.651	-65.417
3.02	-336.291	-456.692	-136.948
3.03	-382.872	-412.245	-312.924
3.04	-26.3478	-424.556	-261.529
3.05	-52.4772	-502.013	-246.71
3.06	-149.986	-381.946	-239.668
3.07	-182.932	-316.753	-274.06
3.08	-37.6473	-398.059	-392.288
3.09	-150.774	-453.524	-243.012
3.1	-234.64	-339.205	-245.475
3.11	-232.522	-400.386	-196.252
3.12	-236.23	-373.943	-292.041
3.13	-42.7734	-468.344	-306.723
3.14	-212.178	-521.37	-272.659
3.15	-305.885	-396.828	-256.461
3.16	-210.816	-453.468	-190.475
3.17	-315.562	-425.223	-257.952
3.18	-166.587	-433.747	-402.337
3.19	-181.902	-541.073	-225.858
3.2	-243.824	-492.283	-409.57
3.21	-104.56	-295.547	-298.225
3.22	-254.632	-296.385	-208.761
3.23	-186.923	-471.227	-369.403
3.24	-244.397	-366.384	-370.525
3.25	-276.401	-332.385	-364.311
3.26	-164.377	-454.318	-228.855
3.27	-252.162	-540.979	-240.532
3.28	-165.656	-298.56	-407.729
3.29	-127.431	-458.789	-450.292
3.3	-152.821	-400.696	-193.644
3.31	-62.7919	-539.522	-306.636
3.32	-281.176	-301.993	-365.855
3.33	-167.888	-490.884	-376.733
3.34	-44.2381	-295.619	-269.096
3.35	-180.698	-323.987	-280.43
3.36	-161.775	-454.285	-231.235
3.37	-189.447	-361.841	-336.518
3.38	-217.683	-457.068	-410.926
3.39	26.9305	-476.035	-355.472
3.4	30.1334	-373.131	-215.111
3.41	-158.462	-338.971	-306.983
3.42	-87.0165	-408.422	-426.806
3.43	82.4205	-382.683	-263.576
3.44	27.4959	-289.728	-424.827
3.45	136.753	-354.822	-180.515
3.46	-49.583	-401.843	-312.145
3.47	-105.36	-345.486	-279.247
3.48	-22.5588	-427.86	-200.125
3.49	84.4666	-407.899	-208.015
3.5	-29.7054	-425.562	-277.48
3.51	-13.9382	-227.644	-273.419
3.52	113.057	-520.853	-209.046
3.53	-72.5499	-507.042	-173.465
3.54	33.3976	-354.563	-317.16
3.55	24.8742	-403.626	-113.714
3.56	13.2927	-262.511	-304.922
3.57	175.988	-295.012	-337.048
3.58	-68.5009	-200.582	-337.661
3.59	86.3835	-253.911	-265.588
3.6	30.9717	-519.305	-134.885
3.61	-51.2501	-430.403	-63.2521
3.62	55.7528	-355.571	-67.8879
3.63	70.3472	-303.467	-261.483
3.64	30.6285	-347.208	-156.877
3.65	-14.9156	-167.802	-183.633
3.66	-65.1927	-344.792	-214.164
3.67	145.395	-382.074	-124.717
3.68	59.9659	-267.003	-223.994
3.69	259.191	-417.797	-232.496
3.7	-58.9116	-424.847	-169.977
3.71	56.629	-498.538	-116.294
3.72	82.5069	-354.311	-227.16
3.73	66.0311	-273.161	-225.192
3.74	315.703	-428.858	-222.612
3.75	272.927	-385.347	-182.635
3.76	149.737	-246.024	-191.826
3.77	36.7503	-214.952	17.5296
3.78	27.0387	-108.225	-87.3235
3.79	187.835	-396.813	-213.806
3.8	56.4209	-287.813	-143.817
3.81	92.7757	-377.211	-183.115
3.82	48.3496	-216.124	-194.262
3.83	142.474	-254.057	-227.913
3.84	198.892	-383.009	-91.5367
3.85	273.688	-214.404	-93.062
3.86	41.5355	-237.268	42.6564
3.87	239.035	-238.915	-144.425
3.88	119.718	-343.769	-124.963
3.89	11.653	-286.806	-21.8548
3.9	173.293	-296.064	-241.748
3.91	303.536	-208.467	-198.761
3.92	279.603	-382.513	-179.32
3.93	175.923	-354.814	7.81126
3.94	365.286	-443.149	-140.046
3.95	287.666	-291.088	-50.2245
3.96	205.315	-169.102	-117.823
3.97	208.583	-335.861	-309.84
3.98	110.468	-240.384	13.6236
3.99	110.582	-323.13	-130.918
4	235.217	-214.217	-78.5664
4.01	315.836	-302.037	-183.4
4.02	205.938	-299.07	-56.6569
4.03	420.846	-264.394	-135.265
4.04	78.9395	-200.312	-177.922
4.05	94.8411	-217.363	50.926
4.06	172.409	-281.082	-199.814
4.07	310.635	-295.44	-32.1471
4.08	106.401	-226.576	143.698
4.09	25.435	-223.294	-44.4283
4.1	172.173	-244.421	-78.1123
4.11	115.605	-229.838	-128.618
4.12	220.521	-309.182	-35.8097
4.13	74.6558	-236.207	-52.5076
4.14	124.554	-243.305	-203.694
4.15	308.618	-255.664	-76.4491
4.16	290.035	-182.532	-45.6638
4.17	227.833	-273.938	-93.5006
4.18	7.72189	-171.397	-79.1254
4.19	192.687	-212.195	-92.5159
4.2	263.44	-175.47	-30.4633
4.21	167.477	-299.717	-72.2339
4.22	279.237	-239.468	-123.479
4.23	324.296	-107.582	-144.455
4.24	169.422	-190.483	25.5787
4.25	156.082	-203.427	64.4692
4.26	289.339	-177.92	-30.7251
4.27	74.9354	-201.402	66.5689
4.28	211.597	-128.834	19.4892
4.29	65.5284	-71.4455	89.4287
4.3	119.42	-200.029	-0.75826
4.31	169.661	-179.841	-143.273
4.32	257.645	-208.86	-1.67453
4.33	127.627	-172.949	36.0842
4.34	140.41	-64.1384	47.3719
4.35	56.8787	-49.0527	17.2426
4.36	69.2949	-209.264	-0.9256
4.37	202.676	-122.117	-24.1296
4.38	146.622	-43.0048	109.211
4.39	241.811	-204.302	72.7409
4.4	81.1442	-240.565	-47.5962
4.41	61.0125	-133.32	38.0215
4.42	28.6133	-52.9878	21.2788
4.43	55.18	-201.952	82.6861
4.44	15.0434	-44.0956	-17.0753
4.45	51.9631	18.3386	-22.6985
4.46	193.041	-54.8136	-41.7971
4.47	99.9362	-66.1626	-10.0483
4.48	203.036	-86.3691	194.25
4.49	84.1439	-78.4467	52.1784
4.5	88.1071	-159.827	26.1344
4.51	64.6941	-34.8549	83.7043
4.52	19.5549	-108.917	27.9862
4.53	117.884	-56.2821	104.654
4.54	201.836	-63.7472	34.6442
4.55	33.9574	22.063	-10.7948
4.56	171.163	-77.8968	22.1348
4.57	105.076	-80.7984	-17.6396
4.58	58.6739	-70.4664	1.83953
4.59	141.875	-77.381	9.10428
4.6	156.903	224.409	-36.7994
4.61	25.818	-111.007	-58.3344
4.62	143.064	-30.9623	0.19725
4.63	37.6878	-79.7621	66.2687
4.64	114.471	-57.7302	-53.4245
4.65	143.461	-92.0664	72.9508
4.66	-32.5009	91.1137	172.2
4.67	106.699	10.533	31.465
4.68	166.618	155.219	-43.0894
4.69	100.369	-84.6836	-20.143
4.7	36.7985	-37.9558	72.3458
4.71	80.5622	80.6293	48.8399
4.72	226.18	-11.37	45.9032
4.73	79.4124	81.969	156.859
4.74	-93.4731	107.424	-68.8374
4.75	-53.5103	-2.06841	-12.5381
4.76	51.929	57.4027	109.134
4.77	-62.2708	141.859	-59.8644
4.78	-56.3376	1.00429	-2.95232
4.79	-0.8482	141.753	23.2692
4.8	-129.522	-24.3142	39.1762
4.81	33.0346	-27.3359	4.65544
4.82	11.0089	24.4693	23.5041
4.83	131.226	75.8403	174.301
4.84	-89.0685	43.5744	-7.35039
4.85	-58.0921	155.458	20.0632
4.86	-170.675	53.3774	40.9787
4.87	-56.7669	216.291	70.9137
4.88	65.0604	228.723	108.607
4.89	99.6342	94.0367	7.82831
4.9	-52.8744	133.341	40.4609
4.91	-9.77331	95.4972	7.73672
4.92	-121.609	12.2645	147.545
4.93	-4.64578	79.2668	103.658
4.94	43.9802	47.4849	60.8205
4.95	-37.5143	161.954	16.2936
4.96	77.2098	131.826	95.5448
4.97	-29.6087	183.861	130
4.98	61.0864	290.504	46.7969
4.99	-45.1805	176.275	13.5671
5	27.978	279.748	56.0163
5.01	-138.897	154.984	299.327
5.02	-134.751	178.774	-53.9619
5.03	-4.3537	245.858	24.3722
5.04	-50.5063	275.942	72.0327
5.05	27.0718	101.528	36.2467
5.06	87.7989	107.611	-35.4918
5.07	-23.1966	181.366	-13.7135
5.08	21.2649	264.118	96.1174
5.09	-93.5879	116.146	208.243
5.1	-64.549	82.448	150.98
5.11	11.1402	198.599	54.8382
5.12	-17.8768	128.947	150.328
5.13	61.2908	79.8928	122.679
5.14	-7.7232	47.4188	54.0167
5.15	-61.4213	233.067	67.1196
5.16	76.4884	141.724	129.591
5.17	-25.6089	225.011	-11.9934
5.18	-44.3327	156.539	69.7949
5.19	29.8319	139.549	29.8895
5.2	-94.8684	282.68	61.4268
5.21	-108.623	101.326	93.1911
5.22	-31.823	189.792	155.175
5.23	-94.3893	43.5147	-14.4011
5.24	-96.0397	141.402	107.265
5.25	-130.501	249.161	91.9059
5.26	-89.9562	199.917	104.698
5.27	-0.69922	348.839	82.7989
5.28	-135.05	237.599	67.2126
5.29	-161.426	200.503	67.3541
5.3	-52.4721	207.744	46.489
5.31	-110.417	171.06	143.939
5.32	11.3017	304.987	66.1146
5.33	-118.543	86.2856	122.341
5.34	-33.4339	237.62	146.836
5.35	-111.859	365.018	181.207
5.36	88.5899	340.641	81.0573
5.37	27.1721	151.107	-32.5334
5.38	-127.789	100.023	19.8694
5.39	-83.1437	182.178	19.5246
5.4	6.48954	100.387	56.5783
5.41	-45.9721	153.515	122.843
5.42	-103.914	153.033	149.776
5.43	-98.6252	163.467	54.2092
5.44	-105.944	353.557	181.796
5.45	-27.3505	147.51	18.1242
5.46	-117.699	374.359	110.188
5.47	-270.298	304.261	47.3547
5.48	-1.95452	205.351	186.694
5.49	-157.706	296.404	44.6265
5.5	-140.523	167.83	5.52408
5.51	-111.382	193.492	158.709
5.52	-45.4658	263.088	-21.4286
5.53	-173.94	135.315	-19.1475
5.54	56.0765	273.999	91.3275
5.55	-46.5748	172.915	-0.7566
5.56	4.17574	222.049	68.9499
5.57	27.8016	276.232	101.023
5.58	-96.5083	377.677	166.292
5.59	-125.836	332.626	102.537
5.6	-86.4584	189.649	90.2528
5.61	-72.9422	233.458	97.9331
5.62	-146.214	177.458	140.894
5.63	-213.386	291.028	150.642
5.64	36.5473	227.437	236.054
5.65	-109.881	226.861	185.062
5.66	-39.8235	363.089	183.237
5.67	-32.6263	238.719	210.623
5.68	14.0788	358.95	138.154
5.69	-12.1132	329.76	114.887
5.7	-15.0022	234.974	155.9
5.71	-67.687	376.183	192.702
5.72	21.0696	179.239	171.479
5.73	118.219	230.276	100.467
5.74	69.3252	420.42	183.276
5.75	-1.41986	311.063	165.408
5.76	-67.7554	277.582	344.652
5.77	10.5143	415.991	320.043
5.78	77.862	409.368	244.771
5.79	50.4305	458.229	258.814
5.8	-67.7953	393.159	314.878
5.81	38.4602	289.207	253.89
5.82	100.358	444.568	253.82
5.83	-14.4637	329.445	323.311
5.84	-1.08396	396.317	299.907
5.85	-16.2743	445.725	281.119
5.86	-13.801	465.077	341.541
5.87	-17.6207	489.444	236.172
5.88	32.3702	514.438	307.304
5.89	33.821	463.345	261.366
5.9	6.72128	493.357	303.684
5.91	150.059	605.114	383.417
5.92	121.929	435.023	444.213
5.93	-49.7264	489.594	251.996
5.94	102.063	452.949	228.094
5.95	30.9088	660.468	394.798
5.96	210.052	541.839	360.153
5.97	93.7414	533.098	444.245
5.98	229.63	615.55	243.566
5.99	273.491	648.798	387.745
6	315.052	645.485	369.058
6.01	212.067	625.364	497.67
6.02	199.046	594.286	399.934
6.03	311.278	844.377	550.604
6.04	235.673	708.402	618.67
6.05	414.773	696.42	625.145
6.06	312.09	927.762	591.281
6.07	287.181	843.465	640.83
6.08	390.485	839.197	723.373
6.09	544.664	924.676	781.935
6.1	482.828	963.07	706.211
6.11	335.909	1049.99	788.513
6.12	536.161	934.091	866.805
6.13	510.949	1094.76	835.627
6.14	678.254	1002.37	837.208
6.15	533.715	1192.64	1035.26
6.16	553.953	1042.02	941.64
6.17	683.286	1165.02	1032.28
6.18	801.693	1211.08	959.661
6.19	833.117	1393.95	1112.09
6.2	1024.71	1405.53	1186.76
6.21	938.083	1522.79	1359.57
6.22	1075.26	1734.2	1191.07
6.23	964.292	1619.64	1405.25
6.24	1063.27	1795.72	1381.12
6.25	1326.61	1742.09	1617.36
6.26	1290.71	2036.24	1585.63
6.27	1472.97	2166.48	1622.43
6.28	1497.41	2289.76	1650.59
6.29	1648.62	2282.54	1819.13
6.3	1724.17	2284.33	1912.62
6.31	1921.83	2533.45	1993.73
6.32	1947.82	2636.93	2065.16
6.33	2087.53	2817.95	2235.56
6.34	2062.91	3027.95	2349.41
6.35	2191.3	3273.04	2399.81
6.36	2389.27	3290.73	2498.93
6.37	2536.59	3571.52	2668.04
6.38	2801	3778.54	2604.51
6.39	2860.96	3925.01	2982.27
6.4	3044.7	4052.58	2801.46
6.41	3166.67	4141.24	3148.33
6.42	3175.38	4406.84	3108.29
6.43	3292.57	4588.58	3261.38
6.44	3472.17	4351.27	3388.62
6.45	3603.66	4861.87	3705.4
6.46	3735.18	5061.22	3689.08
6.47	3884.58	5206.36	3875.35
6.48	4043.01	5209.4	4120.45
6.49	4258.01	5460.01	3905.11
6.5	4212.63	5323.5	4204.61
6.51	4348.43	5680.62	4399.89
6.52	4530.27	5697.93	4239.79
6.53	4520.68	5966.34	4362.13
6.54	4560.69	5712.74	4518.92
6.55	4683.53	5840.53	4672.12
6.56	4700.87	6085.17	4574.62
6.57	5012.87	6080.13	4301.42
6.58	4921.39	6179.75	4279.97
6.59	5148.94	5993.75	4412.77
6.6	5054.34	6020.62	4341.94
6.61	4761.8	5881.68	4495.73
6.62	4943.57	6007.09	4602.85
6.63	5153.95	6216.13	4264.9
6.64	5104.36	6135.15	4627.55
6.65	5160.94	5869.45	4109.9
6.66	4890.75	6197.61	4216.81
6.67	4930.33	5900.14	3975.68
6.68	5092.45	5836.35	4073.73
6.69	5263.59	5538.24	3963.96
6.7	4953.12	5704.32	3947.67
6.71	5127.87	5610.25	3809.29
6.72	5101.96	5546.42	3458.65
6.73	4833.12	5291.76	3677.51
6.74	4749.23	5219.07	3683.68
6.75	5042.78	5220.56	3518.79
6.76	5001.37	5233.79	3348.85
6.77	4945.88	4846.71	3198.88
6.78	4788.29	5054.32	3043.19
6.79	4882.67	4864.53	3147.7
6.8	4826.4	4952.33	3094.98
6.81	4778.73	4747.6	3084.09
6.82	4859.09	4904.51	3003.63
6.83	5141.82	4801.49	2945.64
6.84	4655.63	4979.82	2901.73
6.85	4975.79	4848.81	2716.82
6.86	4936.4	4839.24	2829.88
6.87	5202.36	4943.36	3022.36
6.88	4966.93	4751.58	2805.26
6.89	5032.44	4620.31	2990.6
6.9	5049.43	4970.28	3073.16
6.91	5217.1	4911.08	3014.27
6.92	5432.9	5221.92	2860.19
6.93	5116.4	4929.23	2935.38
6.94	5344.63	5199.71	3090.4
6.95	5461.29	5427.31	3044.11
6.96	5496.41	5296.59	3276.26
6.97	5847.62	5639.33	3412.14
6.98	5586.45	5714.13	3514.6
6.99	6054.73	5639.08	3580.29
7	6194.14	6014.15	3626.01
7.01	6240.04	6087.02	3773
7.02	6532.87	6383.48	3823.31
7.03	6250.96	6156.01	4086.52
7.04	6430.13	6347.59	3967.64
7.05	6868.21	6706.22	4161.91
7.06	6735.12	6949.26	4511.87
7.07	6710.69	6831.25	4694.76
7.08	6879.18	7229.13	4733.06
7.09	7144.36	7227.74	4764.43
7.1	7240.16	7611.12	5085.16
7.11	7155.45	7784.11	5054.93
7.12	7144.95	8011.96	5300.61
7.13	7423.19	8002.32	5253.14
7.14	7566.74	8230.56	5510.59
7.15	7422.81	8212.29	5702.04
7.16	7564.08	8634.27	5598.44
7.17	7734.96	8717.06	5857.96
7.18	7599.49	8667.22	6115.38
7.19	7870.86	9082.87	6247.54
7.2	7883.96	9241.07	6346.08
7.21	7801.65	9214.32	6503.86
7.22	7686.81	9430.49	6656.18
7.23	7665.06	9526.89	6754.26
7.24	7832.04	9736.53	6884.5
7.25	7771.21	9718.16	6849.35
7.26	7831.03	9961.41	7159.66
7.27	7907.02	9924.09	7214.02
7.28	7398.84	10216.5	7152.98
7.29	7592.12	10049.5	7043.21
7.3	7858.55	10301.1	7406.03
7.31	7606.96	10139.8	7392.28
7.32	7689.11	10432.1	7453.95
7.33	7530.85	10273.5	7460.98
7.34	7323.63	10413.7	7434.37
7.35	7483.97	10375	7427.92
7.36	7252.41	10320.8	7354.03
7.37	7413.82	10350.2	7516.12
7.38	7126.98	10120.5	7197.18
7.39	7121.55	10160.8	7342.23
7.4	6996.77	9902.94	7362.66
7.41	6983.79	9960.68	7185.96
7.42	6641.92	10051.6	7123.16
7.43	7117.14	10087.9	7255.79
7.44	6585.75	9816.32	7037.04
7.45	6565.02	9830.31	7023.39
7.46	6592.43	9534.11	7183.32
7.47	6145.52	9389.63	7046.09
7.48	6402.23	9450.46	6790.13
7.49	6001.37	9129.01	6586.26
7.5	6253.66	9181.62	6613.99
7.51	5982.27	9206.26	6664.61
7.52	5889.09	8932.08	6433.82
7.53	5901	8876	6378.09
7.54	5577.31	8799.96	6470.08
7.55	5832.16	8677.47	6360.34
7.56	5470.22	8459.97	6167.77
7.57	5471.02	8342.71	6107.19
7.58	5509.43	8315.8	6053.73
7.59	5234.51	8385.13	6109.98
7.6	5227.35	7890.63	6103.16
7.61	5318.74	7954.26	5780.08
7.62	5014.2	7926.69	5791.74
7.63	4990.66	7730.98	5996.11
7.64	4950.93	7591.79	5795.1
7.65	4920.24	7714.03	5800.43
7.66	4969.85	7542.26	5703.85
7.67	4804.9	7471.75	5809.22
7.68	4770.66	7420.59	5930.12
7.69	4869.24	7645.12	5916.95
7.7	4929.58	7419.09	5922.26
7.71	4626.99	7587.91	5737.16
7.72	4684.61	7698.09	5588.43
7.73	4679.82	7410.03	6021.78
7.74	4601.7	7612.87	5721.74
7.75	4757.68	7621.53	5810.03
7.76	4837.18	7548.43	5804.16
7.77	4625.82	7862.41	5591.5
7.78	4877.65	7790.33	5513.32
7.79	4636.88	7807.57	5422.55
7.8	4544.28	7785.06	5786.1
7.81	4731.4	7793.88	5543.78
7.82	4615.69	8142.91	5495.85
7.83	4483.37	7874.51	5706.19
7.84	4732.07	7672.3	5463.42
7.85	4635.09	8040.22	5511.72
7.86	4713.35	7971.21	5338.31
7.87	4432.06	7782.85	5378.61
7.88	4218.66	7680.21	5213.16
7.89	4470.95	7724.67	5276.78
7.9	4297.68	7412.07	5074.32
7.91	4066.63	7303.93	4961.19
7.92	3970.09	7322.73	4792.56
7.93	3987.87	7371.15	4896.51
7.94	4024.75	6767.02	4719.67
7.95	3798.97	6801.13	4391.73
7.96	3542.51	6668.36	4226.03
7.97	3676.95	6559.97	4240.42
7.98	3509.8	6469.84	4247.02
7.99	3261.97	6090.55	3868.83
8	3219.23	5919.08	3665.47
8.01	2937.56	5607.22	3505.84
8.02	2917.95	5419.34	3536.38
8.03	2944.8	5353.34	3290.55
8.04	2597.36	5102.39	3334.96
8.05	2505.46	5004.01	3187.26
8.06	2369.03	4565.81	2842.46
8.07	2384.74	4589.92	2997.77
8.08	2170.12	4186.37	2681.32
8.09	1910.55	3833.05	2354.98
8.1	1768.02	3841.36	2272.21
8.11	1842.35	3653.62	2137.71
8.12	1650.65	3192.87	1997.12
8.13	1486.91	2885.33	1955.92
8.14	1540.88	2903.07	1894.36
8.15	1469.79	2831.91	1674.31
8.16	1293.45	2577.5	1677.86
8.17	1174.67	2421.43	1561.2
8.18	1076.3	2300.65	1446
8.19	891.109	2105.68	1389.01
8.2	899.059	2032.17	1336.21
8.21	968.794	1990.18	1227.51
8.22	969.601	1769.54	1203.51
8.23	901.697	1738.67	1034.68
8.24	763.587	1541.96	1033.35
8.25	593.535	1604.6	1158.53
8.26	460.485	1559.62	975.395
8.27	490.093	1501.39	879.705
8.28	465.044	1397.32	808.353
8.29	655.609	1305.67	1004.96
8.3	569.852	1260.86	732.491
8.31	482.381	1242.1	653.791
8.32	503.8	1308.03	661.868
8.33	549.562	1156	718.896
8.34	537.357	1148.16	709.107
8.35	556.017	1104.13	722.428
8.36	290.571	1075.68	655.231
8.37	498.365	1150.38	631.352
8.38	400.399	961.76	833.135
8.39	373.681	1050.33	648.891
8.4	368.599	1014.46	765.577
8.41	348.368	823.713	622.275
8.42	393.316	918.76	621.466
8.43	196.136	931.421	633.278
8.44	417.81	935.465	596.933
8.45	284.748	826.843	721.776
8.46	187.394	832.534	466.662
8.47	203.519	761.117	631.641
8.48	87.9036	729.166	465.198
8.49	251.551	750.4	528.015
8.5	146.422	816.799	589.364
8.51	110.86	801.45	483.427
8.52	198.208	795.742	507.996
8.53	112.205	777.837	534.022
8.54	65.7086	733.462	411.037
8.55	224.097	758.629	550.532
8.56	79.229	684.178	452.972
8.57	128.554	747.777	420.973
8.58	100.944	639.483	448.449
8.59	152.785	726.199	480.105
8.6	171.184	615.77	404.176
8.61	-16.9722	559.988	486.055
8.62	211.369	730.303	454.867
8.63	181.459	756.244	505.834
8.64	43.2924	813.498	319.965
8.65	-54.0912	711.433	436.504
8.66	2.97376	594.028	447.307
8.67	170.356	495.746	400.338
8.68	102.164	654.243	380.246
8.69	-37.4816	610.785	373.614
8.7	104.251	647.379	273.25
8.71	-9.74708	524.485	347.287
8.72	92.0496	538.164	347.783
8.73	59.565	629.573	361.085
8.74	74.3684	654.181	342.219
8.75	-68.0413	521.554	183.606
8.76	-77.2201	609.812	234.936
8.77	9.44206	598.233	279.737
8.78	-30.2088	608.921	284.386
8.79	-85.2134	608.674	251.42
8.8	3.75533	569.33	307.334
8.81	50.4541	568.428	255.241
8.82	27.395	654.755	278.579
8.83	22.589	559.471	222.256
8.84	62.7838	477.662	366.007
8.85	-6.53976	517.698	401.096
8.86	-5.67834	384.176	240.942
8.87	-81.0982	636.449	170.961
8.88	16.6572	556.911	304.165
8.89	67.0981	355.462	264.419
8.9	51.5634	361.448	81.9832
8.91	-183.189	469.946	250.694
8.92	-118.878	468.772	223.322
8.93	-141.171	519.673	288.628
8.94	-52.4939	477.714	371.8
8.95	36.1603	499.397	336.206
8.96	55.4758	561.018	168.448
8.97	-149.655	412.262	190.861
8.98	-77.831	501.388	300.473
8.99	36.0167	434.357	147.829
9	4.4511	514.44	212.256
9.01	13.8499	442.35	233.807
9.02	6.43013	567.591	77.5655
9.03	63.9317	460.6	206.921
9.04	-74.8367	496.319	132.61
9.05	57.0445	427.359	72.8196
9.06	-22.8956	477.958	144.779
9.07	-25.5242	389.01	270.313
9.08	-6.70785	428.262	138.215
9.09	-83.5253	374.822	86.59
9.1	-60.7388	385.462	174.718
9.11	-63.598	347.979	151.024
9.12	-129.51	438.898	110.311
9.13	-18.9027	424.516	170.884
9.14	36.217	432.621	137.305
9.15	109.2	478.108	98.6773
9.16	60.6921	334.672	167.019
9.17	30.4676	372.377	91.3937
9.18	-35.4904	433.83	186.405
9.19	0.25622	463.736	195.451
9.2	14.778	350.111	233.913
9.21	10.9832	384.222	137.269
9.22	34.113	394.15	87.8774
9.23	-24.5392	280.705	133.267
9.24	61.1815	467.985	153.651
9.25	-40.1398	348.22	124.418
9.26	-11.3785	277.017	167.69
9.27	34.8081	327.678	48.301
9.28	-62.3365	354.996	152.086
9.29	15.1363	500.411	17.3531
9.3	48.6871	293.406	189.216
9.31	-23.9054	308.749	109.313
9.32	-105.535	416.096	30.8685
9.33	-13.7919	373.003	72.0022
9.34	61.3316	407.641	104.086
9.35	24.007	464.111	116.427
9.36	-70.0508	479.199	23.8893
9.37	63.6843	288.737	76.1315
9.38	43.3445	406.986	84.0354
9.39	50.9701	278.73	-80.5907
9.4	-50.9108	243.556	80.0902
9.41	217.264	362.405	177.704
9.42	2.1006	260.406	11.1627
9.43	-17.4318	306.95	82.0857
9.44	103.204	297.385	112.033
9.45	18.0675	367.031	158.349
9.46	-16.1896	373.861	148.139
9.47	39.8904	314.881	52.6025
9.48	54.3501	346.259	59.6142
9.49	64.7979	254.079	169.174
9.5	-53.1584	341.779	128.059
9.51	52.8944	254.393	168.041
9.52	35.3679	312.659	77.9428
9.53	-4.24378	223.796	70.2184
9.54	35.5869	257.469	61.4466
9.55	-42.9165	306.249	82.2757
9.56	-14.2548	356.704	166.178
9.57	29.7449	249.539	109.679
9.58	-54.4753	336.747	84.0581
9.59	35.7343	221.364	153.42
9.6	57.1879	229.98	24.4121
9.61	26.1258	305.618	125.303
9.62	-57.9227	208.926	100.284
9.63	7.42507	344.233	113.743
9.64	4.68899	280.311	37.6729
9.65	132.856	261.153	116.251
9.66	124.615	282.521	48.3587
9.67	118.261	265.031	83.8548
9.68	45.2857	285.343	51.0556
9.69	51.4993	260.913	93.8886
9.7	59.6168	244.428	132.312
9.71	66.0237	190.764	28.8875
9.72	88.1875	165.255	194.013
9.73	26.0767	240.812	27.3151
9.74	128.072	229.562	42.6022
9.75	101.862	157.362	99.0737
9.76	-32.3776	286.917	63.9149
9.77	68.956	356.765	50.3883
9.78	108.475	240.212	-18.1857
9.79	109.112	240.295	100.471
9.8	-52.0802	262.428	104.38
9.81	13.0539	193.769	97.5757
9.82	57.7645	189.192	151.273
9.83	161.119	321.222	110.414
9.84	134.149	229.428	29.6054
9.85	-66.6035	241.021	72.9989
9.86	33.5313	189.344	6.6892
9.87	112.032	316.944	49.8713
9.88	83.745	215.86	-13.3042
9.89	86.7816	183.515	18.5033
9.9	39.5527	269.267	24.6846
9.91	-82.7058	157.657	136.138
9.92	45.52	245.296	64.1336
9.93	159.861	232.662	90.6766
9.94	-70.8785	172.747	57.0951
9.95	-81.8161	261.813	-7.13941
9.96	74.931	201.901	31.1577
9.97	41.6876	224.346	86.2452
9.98	-13.0063	177.216	86.7227
9.99	81.0709	174.43	77.2931
10	63.1146	193.073	152.137
10.01	86.5676	227.26	85.9578
10.02	83.7114	206.164	12.0232
10.03	53.739	238.456	134.33
10.04	-35.5109	228.494	141.487
10.05	120.881	133.406	97.1615
10.06	159.792	224.741	-15.2745
10.07	59.5861	202.151	23.8282
10.08	100.771	248.047	28.8482
10.09	97.6069	119.327	33.477
10.1	157.675	152.838	-14.6718
10.11	147.774	186.123	55.279
10.12	135.941	179.256	16.8047
10.13	34.1656	244.69	73.9355
10.14	150.495	189.897	77.9022
10.15	107.734	137.417	69.0199
10.16	130.946	178.876	47.5576
10.17	106.229	225.575	46.4501
10.18	95.3671	272.47	26.4245
10.19	163.726	57.5121	-18.807
10.2	85.789	310.577	52.5819
10.21	43.1598	145.001	63.443
10.22	110.416	199.437	42.9787
10.23	23.61	69.7764	-15.3002
10.24	21.2866	146.292	-33.6553
10.25	224.459	143.55	169.887
10.26	35.4939	174.224	103.81
10.27	31.0098	142.066	101.194
10.28	151.778	212.439	44.7758
10.29	2.68225	80.4393	190.719
10.3	13.3036	173.496	46.0447
10.31	40.2859	99.924	175.789
10.32	66.4138	201.376	106.121
10.33	166.938	142.485	156.856
10.34	-28.0231	216.404	52.0761
10.35	-9.92234	167.59	113.31
10.36	12.3677	65.3913	64.8412
10.37	115.157	110.292	22.6724
10.38	44.7351	164.434	83.4727
10.39	9.8404	49.6097	13.9755
10.4	134.226	182.958	-17.9008
10.41	103.07	10.3399	114.539
10.42	69.8162	119.3	16.8684
10.43	89.9102	14.1367	39.1975
10.44	58.7312	71.6071	127.072
10.45	83.2202	120.027	110.086
10.46	44.0121	176.427	9.03565
10.47	-4.2372	87.2132	-40.7426
10.48	23.1544	124.268	92.3053
10.49	12.0838	142.842	-28.0921
10.5	88.1873	89.1013	-109.406
10.51	-31.3467	69.6181	-37.5163
10.52	61.7782	46.1281	67.9761
10.53	76.9161	52.2891	74.2903
10.54	130.911	159.502	-4.51908
10.55	54.3975	172.158	37.4951
10.56	93.0338	134.995	61.2304
10.57	2.20503	278.135	57.0029
10.58	13.0762	196.813	6.77363
10.59	114.299	130.431	-1.24505
10.6	-19.4379	165.118	-68.732
10.61	101.716	136.334	37.7809
10.62	55.3929	249.186	46.1411
10.63	141.015	127.707	26.1521
10.64	39.3725	239.506	-33.5848
10.65	148.288	112.989	-24.3967
10.66	100.436	184.614	33.5588
10.67	110.573	180.814	-59.5962
10.68	14.1274	80.3237	45.4245
10.69	66.0686	176.764	135.293
10.7	48.6315	192.905	69.8655
10.71	11.4282	160.285	13.8987
10.72	6.57599	104.965	-43.5518
10.73	79.0302	245.28	86.2288
10.74	23.0961	208.224	102.743
10.75	51.2102	44.6688	101.6
10.76	92.1232	162.911	88.2644
10.77	118.734	142.248	-67.5571
10.78	9.99689	189.232	-14.9139
10.79	57.1792	217.296	38.1455
10.8	57.8984	147.443	-77.3396
10.81	-4.84253	62.2347	36.4533
10.82	58.6968	187.172	-13.2714
10.83	185.051	214.813	33.2653
10.84	53.1279	214.692	23.0406
10.85	94.7773	314.598	18.9146
10.86	5.92068	186.713	-0.9684
10.87	57.4161	75.4164	-54.2945
10.88	131.193	99.6701	24.1646
10.89	70.6476	226.674	104.923
10.9	183.709	141.203	24.7023
10.91	156.782	153.455	76.0315
10.92	205.279	175.15	-13.2252
10.93	94.6907	158.19	178.039
10.94	153.254	25.222	102.644
10.95	163.067	226.169	-23.1908
10.96	231.914	136.886	-27.1594
10.97	207.444	70.5129	-2.95523
10.98	215.325	167.413	105.288
10.99	116.44	191.613	115.396
11	153.721	176.284	13.2797
11.01	158.208	190.186	82.0199
11.02	187.483	254.704	117.536
11.03	132.687	200.07	158.309
11.04	291.174	222.768	133.092
11.05	243.72	287.288	85.5952
11.06	371.084	241.669	55.9655
11.07	270.232	289.57	130.768
11.08	220.646	295.436	74.2143
11.09	226.311	233.428	214.794
11.1	325.255	203.543	59.8828
11.11	250.42	180.613	135.729
11.12	271.824	405.236	71.5943
11.13	341.754	494.282	116.314
11.14	426.166	374.451	91.6963
11.15	474.002	395.635	219.425
11.16	376.001	360.275	228.845
11.17	400.499	415.276	189.27
11.18	523.135	530.374	177.465
11.19	592.788	543.756	326.816
11.2	634.068	499.973	345.046
11.21	606.628	675.379	331.734
11.22	603.539	501.916	467.203
11.23	592.892	653.979	339.376
11.24	565.205	661.874	455.925
11.25	724.962	652.332	340.262
11.26	754.821	674.929	383.469
11.27	721.019	801.958	568.313
11.28	917.953	793.444	489.424
11.29	964.814	909.537	624.867
11.3	930.345	909.437	600.61
11.31	967.537	921.287	725.538
11.32	1002.4	1002.7	670.591
11.33	1071.3	1138.13	896.384
11.34	1334.57	1195.36	800.862
11.35	1189.51	1190.17	839.832
11.36	1174.54	1282.92	940.583
11.37	1119.4	1201.03	860.181
11.38	1436.67	1424.46	872.241
11.39	1443.31	1436.1	922.326
11.4	1592.82	1509.89	1008.79
11.41	1332.35	1357.38	1062.65
11.42	1434.16	1426.14	1090.67
11.43	1521.26	1652.09	1045.35
11.44	1525.55	1539.5	1139.34
11.45	1755.1	1622.32	1191.73
11.46	1663.13	1675.31	1177.48
11.47	1699.32	1612.92	1252.97
11.48	1752.54	1575.72	1130.92
11.49	1594.33	1692.81	1191.28
11.5	1719.82	1693.43	1096.54
11.51	1721.32	1794.12	1195.55
11.52	1641.68	1764.27	1189.91
11.53	1621.73	1571.78	1312.87
11.54	1716.72	1705.42	1205.09
11.55	1634.11	1537.92	1200.5
11.56	1591.86	1643.82	1101.73
11.57	1691.44	1643.39	1145.87
11.58	1753.82	1563.3	1094.61
11.59	1624.54	1295.95	1098.19
11.6	1584.35	1359.62	956.963
11.61	1553.62	1412.74	897.069
11.62	1563.63	1279.27	927.755
11.63	1560.19	1438.94	888.449
11.64	1575.67	1361.13	889.909
11.65	1355.75	1289.44	848.292
11.66	1576.96	1227.39	732.481
11.67	1391.92	1234.05	637.884
11.68	1400.42	1158.13	658.041
11.69	1316.04	1095.23	547.045
11.7	1391.98	1019.94	620.574
11.71	1297.7	1003.47	569.674
11.72	1276.76	841.785	579.512
11.73	1207.47	872.398	492.677
11.74	1226.86	987.05	448.088
11.75	1136.97	964.276	532.73
11.76	1217.7	806.365	399.854
11.77	1141.24	762.132	431.312
11.78	1188.35	777.158	435.262
11.79	1149.7	638.166	478.482
11.8	1059.99	775.072	339.288
11.81	1144.88	677.246	307.285
11.82	932.842	618.083	281.784
11.83	979.488	624.484	317.021
11.84	1026.33	644.549	249.887
11.85	845.176	542.505	167.434
11.86	909.875	541.75	187.951
11.87	909.405	551.919	316.667
11.88	954.135	445.023	342.86
11.89	984.77	585.899	224.029
11.9	864.931	459.88	203.108
11.91	839.872	529.298	233.696
11.92	875.313	426.591	255.437
11.93	892.052	482.149	217.93
11.94	870.118	463.714	158.345
11.95	783.233	508.102	205.312
11.96	759.824	519.72	244.071
11.97	879.731	610.116	296.058
11.98	899.365	491.653	193.589
11.99	841.272	509.751	232.977
12	860.272	488.37	299.043
12.01	773.569	497.854	261.291
12.02	929.373	500.206	311.581
12.03	891.414	540.583	307.867
12.04	872.362	487.011	322.223
12.05	850.782	398.131	291.184
12.06	718.876	492.735	309.534
12.07	850.275	503.88	308.531
12.08	837.505	493.603	304.802
12.09	739.828	572.41	202.08
12.1	826.86	488.995	373.206
12.11	823.32	454.534	186.199
12.12	769.759	502.65	296.157
12.13	823.369	470.905	280.643
12.14	723.782	498.639	317.025
12.15	716.421	445.05	232.173
12.16	691.436	526.996	317.942
12.17	717.487	401.95	267.313
12.18	763.707	409.699	260.19
12.19	636.776	423.127	209.554
12.2	701.496	422.48	260.863
12.21	649.771	370.958	259.817
12.22	723.308	439.235	252.48
12.23	610.428	422.591	268.021
12.24	588.731	349.624	222.649
12.25	697.559	352.746	280.652
12.26	622.29	478.794	337.592
12.27	629.798	342.79	344.311
12.28	611.244	355.974	283.998
12.29	615.818	321.038	200.969
12.3	525.181	400.841	234.798
12.31	602.021	361.697	228.039
12.32	472.085	330.116	158.047
12.33	608.817	522.551	305.768
12.34	684.4	406.904	317.931
12.35	557.158	357.443	203.782
12.36	596.586	440.39	199.967
12.37	573.805	224.064	104.524
12.38	630.222	433.735	244.447
12.39	588.519	342.031	347.8
12.4	620.147	457.314	292.277
12.41	593.769	407.837	418.959
12.42	583.779	323.707	213.164
12.43	412.389	379.72	241.911
12.44	455.349	376.047	315.19
12.45	575.22	318.809	354.018
12.46	636.244	400.25	339.23
12.47	574.958	421.367	269.397
12.48	518.914	367.887	260.302
12.49	563.553	441.957	287.972
12.5	798.769	340.137	328.888
12.51	586.362	429.35	319.768
12.52	559.959	436.803	298.457
12.53	560.839	400.34	282.203
12.54	535.27	490.588	372.484
12.55	615.16	495.495	331.847
12.56	570.032	611.812	306.322
12.57	632.498	490.843	386.709
12.58	618.23	496.18	398.181
12.59	558.802	573.806	420.78
12.6	558.835	529.122	475.739
12.61	604.678	657.398	502.115
12.62	577.604	531.155	360.369
12.63	713.587	619.077	398.928
12.64	639.635	610.11	434.963
12.65	687.147	680.795	446.416
12.66	763.656	743.475	544.65
12.67	740.771	627.963	444.701
12.68	775.665	749.901	440.797
12.69	762.643	857.564	510.442
12.7	874.228	878.626	597.519
12.71	873.389	863.119	503.46
12.72	904.709	885.252	541.794
12.73	1022.39	933.846	589.774
12.74	805.492	1031.81	544.883
12.75	920.663	953.27	590.976
12.76	993.145	889.636	641.269
12.77	951.522	1004.83	584.803
12.78	980.726	895.8	745.411
12.79	1068.75	1188.79	663.52
12.8	1030.49	1192.18	634.366
12.81	1100.03	1205.67	688.412
12.82	1187.85	1167.02	835.156
12.83	970.108	1197.72	840.879
12.84	1069.89	1158.89	863.63
12.85	1113.99	1045.84	684.416
12.86	1235.85	1230.58	910.15
12.87	1087.67	1271.16	858.702
12.88	1197.31	1272.65	864.833
12.89	1249.83	1252.28	852.686
12.9	1226.03	1215.52	842.621
12.91	1177.88	1415.18	941.009
12.92	1217.97	1270.6	1009.33
12.93	1173.59	1261.57	871.911
12.94	1122.69	1345.43	773.371
12.95	1205.64	1143.05	847.791
12.96	1170.07	1258.85	831.828
12.97	1138.71	1435.8	966.127
12.98	1213.05	1260.53	870.94
12.99	1202.49	1333.23	777.231
13	1124.68	1201.68	925.813
13.01	1108.02	1137.79	789.211
13.02	1029.58	1041.73	786.682
13.03	1006.19	1105.83	798.677
13.04	1047.96	1122.4	839.232
13.05	946.188	980.958	808.755
13.06	1040.69	931.775	677.806
13.07	938.5	941.635	675.08
13.08	874.132	972.928	671.495
13.09	940.694	995.611	753.211
13.1	850.266	1034.25	597.691
13.11	974.593	825.544	526.43
13.12	935.456	923.877	596.169
13.13	826.734	811.621	430.974
13.14	865.755	711.989	485.998
13.15	915.905	661.514	558.05
13.16	765.386	587.938	485.533
13.17	777.708	616.055	513.029
13.18	602.593	661.404	391.937
13.19	721.25	485.909	441.082
13.2	747.239	532.734	275.435
13.21	704.08	456.813	289.69
13.22	590.966	376.721	256.432
13.23	654.983	428.787	273.827
13.24	627.812	277.224	179.839
13.25	589.074	348.42	277.725
13.26	602.235	433.702	317.591
13.27	578.627	444.774	197.337
13.28	639.5	283.337	108.165
13.29	596.139	307.033	157.691
13.3	567.287	244.986	126.954
13.31	564.897	349.578	153.779
13.32	515.854	262.529	-4.51512
13.33	501.091	116.839	203.673
13.34	398.889	162.383	109.227
13.35	529.735	217.173	84.1612
13.36	536.19	54.6665	66.4235
13.37	561.541	142.237	8.97365
13.38	469.226	196.183	-48.8987
13.39	458.012	76.1228	76.2592
13.4	491.988	145.836	-23.6306
13.41	393.991	113.818	-44.9433
13.42	491.013	72.7705	1.83058
13.43	407.928	-24.3794	2.15076
13.44	396.311	60.6611	85.9068
13.45	412.837	20.2326	49.0346
13.46	352.466	127.749	-55.9283
13.47	353.458	146.395	-87.5425
13.48	372.506	157.24	-6.31669
13.49	445.571	189.939	-29.1256
13.5	443.201	57.678	-16.8331
13.51	451.539	10.535	-45.9338
13.52	316.118	107.117	-84.7202
13.53	255.326	0.911	-46.1568
13.54	295.405	-22.4797	-112.687
13.55	459.237	31.6486	-32.1145
13.56	343.385	20.2093	-61.0068
13.57	323.142	55.2373	-64.9185
13.58	340.524	-1.79813	-59.3671
13.59	288.338	3.36991	-68.5281
13.6	254.426	44.8846	-70.9664
13.61	404.403	45.2257	-45.0279
13.62	377.854	-63.3085	-115.777
13.63	383.466	-14.6514	-171.398
13.64	305.421	29.8187	12.5675
13.65	356.845	82.8957	-193.928
13.66	424.643	-87.426	-121.564
13.67	339.468	-39.1758	-31.1301
13.68	411.266	-48.7259	-67.8469
13.69	413.294	14.6536	-33.3163
13.7	335.868	-82.1188	-34.0928
13.71	359.969	14.4461	-104.002
13.72	214.268	45.4602	-36.694
13.73	296.974	57.5601	-36.6356
13.74	249.202	22.3672	-55.0891
13.75	365.346	54.8419	-127.528
13.76	273.625	172.637	30.5577
13.77	474.668	-0.85376	-94.4223
13.78	301.643	72.1863	-138.925
13.79	387.926	9.03165	-51.4723
13.8	384.061	-14.3968	-125.602
13.81	362.123	12.2066	-46.323
13.82	413.098	31.8493	-33.0503
13.83	412.812	34.8979	-54.0254
13.84	419.872	-28.4614	-63.4357
13.85	290.552	43.5153	-127.705
13.86	362.117	22.6052	-23.033
13.87	249.389	42.4637	-86.4656
13.88	357.317	93.8442	6.4684
13.89	334.53	-46.0123	-21.8811
13.9	345.165	-56.8371	22.9166
13.91	375.535	93.3124	-1.87228
13.92	427.559	-21.7477	35.7769
13.93	305.795	162.445	-91.1316
13.94	449.223	67.1384	-55.6043
13.95	440.299	-32.7922	16.3025
13.96	466.68	-49.5038	97.2188
13.97	417.404	66.5991	-49.8709
13.98	358.041	83.7293	-51.1183
13.99	290.69	53.5671	-33.4538
14	566.084	45.6804	-45.4138
14.01	439.485	104.823	30.8707
14.02	521.118	40.4137	76.4885
14.03	414.472	84.223	73.5348
14.04	551.162	8.6501	-0.01424
14.05	528.976	64.2442	51.7013
14.06	467.517	214.809	162.862
14.07	416.546	28.4947	150.454
14.08	403.821	182.22	241.034
14.09	580.431	166.127	328.67
14.1	458.643	132.179	396.954
14.11	499.073	152.668	281.364
14.12	501.893	198.577	403.04
14.13	442.304	302.471	501.16
14.14	448.483	201.073	424.031
14.15	591.677	310.447	433.684
14.16	511.472	256.122	503.219
14.17	578.589	192.534	582.437
14.18	534.543	306.111	488.893
14.19	621.612	266.278	663.936
14.2	707.418	297.056	660.972
14.21	675.975	392.778	740.385
14.22	653.76	416.612	698.531
14.23	622.734	474.508	627.273
14.24	646.327	414.282	757.538
14.25	728.778	401.147	940.759
14.26	623.336	327.69	785.217
14.27	778.074	454.296	782.444
14.28	689.658	489.697	816.034
14.29	666.588	549.257	681.923
14.3	612.851	437.772	809.657
14.31	700.954	380.069	802.053
14.32	681.459	457.501	737.506
14.33	617.628	483.236	785.379
14.34	673.362	523.681	711.145
14.35	694.208	412.18	779.391
14.36	631.413	323.813	809.607
14.37	675.775	365.318	706.806
14.38	533.757	372.343	808.05
14.39	511.723	342.801	711.751
14.4	550.631	329.887	679.337
14.41	663.929	326.404	638.095
14.42	606.382	260.096	403.514
14.43	598.192	306.848	566.535
14.44	528.669	303.585	607.248
14.45	572.591	163.103	459.665
14.46	664.66	343.512	556.493
14.47	493.619	252.811	572.824
14.48	489.636	93.8369	491.426
14.49	416.721	293.16	340.274
14.5	539.865	108.952	334.527
14.51	435.002	114.115	425.044
14.52	544.069	37.7229	394.077
14.53	516.754	73.1312	423.009
14.54	384.126	159.598	376.706
14.55	413.126	107.366	407.099
14.56	506.849	79.7479	239.764
14.57	399.649	167.477	241.372
14.58	386.812	121.35	163.525
14.59	236.955	92.4552	198.553
14.6	382.784	202.479	247.449
14.61	423.097	-31.3192	186.427
14.62	427.481	170.112	145.78
14.63	420.732	49.5949	-47.6385
14.64	337.67	7.89258	165.792
14.65	331.134	96.2654	250.189
14.66	481.77	72.2002	209.538
14.67	454.397	103.834	117.003
14.68	347.383	92.5975	105.568
14.69	477.616	117.087	191.642
14.7	354.843	59.1992	200.799
14.71	406.692	70.8798	137.866
14.72	276.549	92.0095	128.528
14.73	349.827	111.879	95.0305
14.74	361.536	-22.299	164.908
14.75	294.831	91.0973	59.7389
14.76	322.085	-4.19301	50.8169
14.77	384.624	-2.83029	214.435
14.78	366.059	31.3503	58.8096
14.79	327.938	-2.57371	87.3078
14.8	414.86	189.406	108.643
14.81	355.919	13.2206	148.454
14.82	237.308	33.0808	190.6
14.83	387.888	-11.3303	137.539
14.84	210.831	-37.6844	94.3453
14.85	381.578	16.8617	66.9373
14.86	330.621	106.512	-0.21534
14.87	353.617	77.6392	77.853
14.88	344.263	-1.66894	81.9476
14.89	321.657	34.4047	-21.1353
14.9	333.092	9.09875	26.0296
14.91	344.086	-80.7138	82.6587
14.92	307.397	62.3208	116.607
14.93	361.691	-26.2287	86.2324
14.94	377.533	-14.3255	-3.62446
14.95	470.89	-61.2633	101.117
14.96	333.533	-89.4881	189.482
14.97	450.016	-29.4657	179.496
14.98	425.896	-129.139	118.855
14.99	400.31	12.8439	191.027
15	307.892	10.2618	64.1783
15.01	396.2	49.0721	152.741
15.02	369.761	104.275	178.476
15.03	343.52	10.4749	235.093
15.04	375.932	19.0272	229.069
15.05	452.875	61.8436	217.815
15.06	419.477	81.1076	266.242
15.07	473.295	65.5048	316.132
15.08	524.167	175.136	194.941
15.09	488.234	-65.5434	308.731
15.1	469.546	31.2795	247.861
15.11	474.811	132.929	339.978
15.12	645.654	59.3311	409.416
15.13	593.111	127.578	317.878
15.14	574.826	136.984	394.66
15.15	476.882	151.434	467.66
15.16	516.573	150.756	414.551
15.17	577.493	194.008	387.955
15.18	612.351	126.505	471.879
15.19	538.766	215.136	496.322
15.2	642.124	235.478	608.204
15.21	651.127	131.833	513.078
15.22	547.47	250.747	695.131
15.23	586.087	105.059	600.643
15.24	638.368	339.777	745.069
15.25	757.237	271.863	716.987
15.26	632.563	222.025	593.698
15.27	723.699	220.303	827.663
15.28	734.352	449.126	667.167
15.29	736.359	288.333	822.535
15.3	669.465	269.603	716.273
15.31	699.841	406.587	660.228
15.32	800.402	272.075	750.867
15.33	787.494	450.05	803.04
15.34	769.74	362.616	762.763
15.35	880.172	243.425	866.009
15.36	876.076	219.039	881.412
15.37	725.055	349.107	974.569
15.38	803.546	361.912	967.275
15.39	856.579	350.762	831.788
15.4	918.652	395.733	825.971
15.41	832.774	456.861	858.603
15.42	831.792	337.716	842.463
15.43	810.832	401.387	927.228
15.44	875.625	349.88	818.839
15.45	952.383	391.295	988.066
15.46	956.845	505.391	1122.41
15.47	943.85	541.766	1025.58
15.48	952.722	462.123	1074.18
15.49	895.602	568.878	959.705
15.5	1003.42	556.487	923.403
15.51	968.784	525.605	999.539
15.52	1002.62	455.637	918.885
15.53	974.477	691.01	959.715
15.54	1144.07	574.41	1096.14
15.55	1142.39	592.913	977.251
15.56	1035.85	707.885	1146.89
15.57	1202.89	650.115	1074.44
15.58	1142.16	544.854	1232.31
15.59	1163.15	648.904	1226.91
15.6	1158.29	749.594	1060.73
15.61	1105.3	797.967	1143.35
15.62	1151.29	935.21	1186.07
15.63	1155.02	689.175	1089.86
15.64	1294.72	915.325	1195.19
15.65	1340.91	842.441	1367.99
15.66	1246.05	950.709	1297.84
15.67	1309.24	781.161	1302.72
15.68	1297.41	986.522	1417.5
15.69	1331.59	1010.52	1308.69
15.7	1387.19	1045.68	1447.22
15.71	1458.34	1226.03	1355.43
15.72	1366.63	1132.15	1420.21
15.73	1253.66	1073.57	1340.39
15.74	1351.92	1090.65	1452.44
15.75	1599.57	931.847	1448.27
15.76	1342.86	1203.42	1425.21
15.77	1416.72	1084.95	1413.69
15.78	1452.1	1056.66	1303.4
15.79	1464.56	1201.73	1384.35
15.8	1505.62	1124.05	1374.73
15.81	1552.96	1087.33	1477.96
15.82	1545.45	1044.97	1352.74
15.83	1463.54	1166.94	1362.87
15.84	1541.12	1119.52	1442.76
15.85	1379.98	891.172	1389.84
15.86	1458.4	1161.52	1360.88
15.87	1367.84	1122.29	1245.55
15.88	1279.6	1017.96	1133.16
15.89	1489.34	985.679	1353.22
15.9	1346.02	969.594	1295.47
15.91	1326.47	1060.27	1211.66
15.92	1289.92	994.373	1141.09
15.93	1305.02	966.123	1120.75
15.94	1178.71	868.073	1092.61
15.95	1129.92	962.976	1062.82
15.96	1205.13	967.905	885.06
15.97	1220	922.635	884.684
15.98	1078.53	780.682	869.363
15.99	1081.22	688.142	846.711
16	1115.63	736.169	803.885
16.01	1156.53	677.242	905.406
16.02	1040.88	572.084	669.864
16.03	1007.81	655.022	705.011
16.04	911.883	636.232	614.035
16.05	868.937	502.721	498.278
16.06	868.822	517.141	519.336
16.07	814.297	509.708	570.639
16.08	815.866	474.773	555.972
16.09	678.729	375.098	333.038
16.1	785.999	440.184	489.635
16.11	709.574	327.469	406.038
16.12	760.493	341.502	339.657
16.13	684.289	384.74	419.136
16.14	675.511	339.517	301.478
16.15	639.626	218.205	364.987
16.16	625.791	309.568	396.316
16.17	579.401	210.353	218.572
16.18	534.231	184.256	261.906
16.19	562.623	236.96	258.99
16.2	676.346	237.97	257.973
16.21	562.243	260.856	254.216
16.22	546.264	246.959	180.085
16.23	513.264	116.845	311.026
16.24	572.521	26.46	225.327
16.25	474.562	125.65	111.452
16.26	469.062	130.881	255.657
16.27	437.311	151.465	238.871
16.28	462.277	116.37	113.867
16.29	361.145	189.699	90.7931
16.3	528.359	78.5355	150.098
16.31	470.503	80.4195	244.692
16.32	460.134	86.9299	175.588
16.33	500.815	85.4745	144.31
16.34	399.647	147.067	107.367
16.35	446.433	-0.66305	74.3915
16.36	464.614	166.852	116.045
16.37	378.537	74.187	120.913
16.38	452.401	119.182	20.0852
16.39	441.778	66.4693	91.3616
16.4	372.087	-56.8676	110.723
16.41	502.03	-39.1821	29.2286
16.42	449.556	26.8411	41.8652
16.43	454.436	45.7939	157.912
16.44	456.586	-25.833	75.7633
16.45	403.466	-61.294	128.984
16.46	419.453	-24.46	83.8389
16.47	410.248	-46.0613	146.694
16.48	440.106	-47.2662	154.086
16.49	426.648	-190.311	140.06
16.5	359.62	27.4507	62.1318
16.51	380.006	-79.0209	90.9433
16.52	513.209	-150.604	38.4521
16.53	365.46	-53.6604	124.66
16.54	423.851	-83.005	-9.18385
16.55	433.277	-149.971	68.1984
16.56	479.464	-56.5647	34.8235
16.57	443.885	-11.9261	11.9563
16.58	463.156	-22.7805	50.4532
16.59	472.753	-45.7864	68.5574
16.6	352.249	-19.4287	42.9676
16.61	284.931	-106.75	67.3937
16.62	330.01	-43.1805	35.0628
16.63	366.271	-27.1011	58.2119
16.64	402.087	-61.8744	115.221
16.65	396.083	-82.5556	49.0649
16.66	420.971	-98.8453	75.7959
16.67	342.642	-182.985	-19.7968
16.68	318.977	-47.9423	51.7052
16.69	346.985	-20.9133	81.5979
16.7	398.083	-5.64907	146.998
16.71	422.309	-157.442	194.729
16.72	323.983	-144.692	21.4161
16.73	405.756	-124.81	95.2232
16.74	461.245	-65.6015	53.6501
16.75	325.926	-100.553	72.819
16.76	384.357	-16.3203	113.625
16.77	337.471	-62.814	113.68
16.78	383.916	-63.0878	152.806
16.79	416.047	14.6332	-16.738
16.8	400.256	3.45608	77.2634
16.81	437.197	-38.6008	153.579
16.82	357.724	-45.1637	135.983
16.83	388.765	-138.489	79.0813
16.84	292.667	-59.4884	144.067
16.85	485.307	43.8772	156.734
16.86	286.439	59.8411	119.571
16.87	296.016	26.6171	135.602
16.88	433.373	94.6893	197.445
16.89	495.691	-66.7016	191.184
16.9	501.043	39.6258	114.112
16.91	404.473	193.048	106.187
16.92	391.536	93.8564	67.7831
16.93	365.781	25.3678	171.424
16.94	444.236	9.40395	176.749
16.95	536.572	97.9139	66.879
16.96	376.283	154.25	201.019
16.97	465.444	132.212	179.85
16.98	467.815	97.1494	63.2732
16.99	568.293	238.617	187.529
17	518.332	120.763	214.058
17.01	522.346	135.526	161.385
17.02	512.283	108.247	174.667
17.03	529.734	258.776	187.765
17.04	441.919	42.1517	146.644
17.05	517.14	159.065	209.742
17.06	476.167	85.7879	182.055
17.07	415.837	116.548	186.329
17.08	479.304	42.6407	171.471
17.09	468.355	170.7	190.44
17.1	510.979	-3.213	160.049
17.11	419.118	221.944	218.948
17.12	521.833	22.166	215.021
17.13	595.34	146.679	242.835
17.14	547.592	88.5668	130.052
17.15	467.879	123.564	66.8476
17.16	490.511	72.8079	126.607
17.17	561.892	86.5804	145.161
17.18	548.787	129.98	143.558
17.19	560.053	84.9194	240.727
17.2	554.922	45.1253	161.975
17.21	588.873	63.7574	31.9813
17.22	513.541	96.8858	186.296
17.23	433.798	65.0739	70.3585
17.24	449.861	149.286	180.56
17.25	428.092	16.3927	149.743
17.26	491.234	39.8889	158.436
17.27	496.572	-30.9928	119.214
17.28	403.755	-134.637	110.474
17.29	455.113	83.4553	97.9354
17.3	506.449	-23.9789	83.9347
17.31	431.706	56.2638	125.196
17.32	436.378	50.7699	85.9957
17.33	459.353	-36.2576	47.1998
17.34	518.234	-36.2783	86.7823
17.35	458.181	21.5052	59.7565
17.36	348.932	-28.3202	113.648
17.37	453.627	-14.8774	145.869
17.38	334.498	-119.534	109.818
17.39	412.469	0.2539	52.7529
17.4	428.887	36.1885	131.008
17.41	452.226	-141.149	20.7684
17.42	369.023	-62.3347	41.4614
17.43	452.455	-64.1961	21.3693
17.44	361.038	48.8741	-3.74856
17.45	513.811	6.25315	46.3514
17.46	375.093	14.6951	34.8867
17.47	456.826	-2.29479	-75.5493
17.48	392.929	-13.3788	35.0767
17.49	456.362	-33.7045	-32.4867
17.5	484.906	10.9025	20.5601
17.51	470.591	-32.5468	49.0288
17.52	368.85	28.0414	90.326
17.53	454.34	-53.8472	76.5481
17.54	474.881	32.6078	-32.8386
17.55	382.156	-79.7511	6.56189
17.56	510.504	47.0625	11.4988
17.57	477.033	5.74422	-23.0715
17.58	462.891	13.1858	80.638
17.59	419.325	108.071	76.1297
17.6	368.407	-11.8111	0.5749
17.61	436.196	114.389	60.5763
17.62	459.463	39.2697	3.11339
17.63	457.272	46.7363	-35.0315
17.64	485.138	69.5574	40.9446
17.65	455.637	-30.1255	79.7336
17.66	558.713	7.83659	-4.64103
17.67	436.319	69.3406	44.4391
17.68	584.595	149.545	117.898
17.69	631.776	198.668	63.1661
17.7	580.605	65.5721	123.598
17.71	649.618	135.94	116.16
17.72	599.079	185.483	104.723
17.73	726.524	333.818	268.132
17.74	638.773	288.182	167.374
17.75	747.72	360.857	329.323
17.76	809.387	281.405	184.856
17.77	883.644	304.915	237.109
17.78	882.681	365.854	384.753
17.79	889.264	449.058	384.05
17.8	1034.56	468.802	338.158
17.81	981.672	709.864	526.777
17.82	1250.93	639.674	421.423
17.83	1180.39	582.535	548.697
17.84	1215.76	807.827	569.217
17.85	1426.39	871.745	654.885
17.86	1382.09	958.13	585.463
17.87	1491.02	885.26	708.338
17.88	1628.09	1201.16	856.213
17.89	1736.58	1248.91	987.06
17.9	1812.48	1604.1	1018.51
17.91	1961.11	1350.73	1070.15
17.92	2012.43	1549.16	1174.31
17.93	2234.37	1677.21	1292.36
17.94	2337.4	1642.81	1426.99
17.95	2392.91	2025.59	1499.66
17.96	2517.77	2133.49	1651.33
17.97	2675.62	2149.12	1635.5
17.98	2717.26	2201.54	1862.83
17.99	2859.77	2218.45	1744.46
18	2802.83	2399.09	1899.48
18.01	3132.17	2446.49	1933.07
18.02	3227.6	2680.5	2031.79
18.03	3397.84	2766.36	2081.54
18.04	3351.84	2876.19	2149.78
18.05	3521.02	2951.98	2307.98
18.06	3384.65	3152.17	2219.67
18.07	3510.32	3163.47	2266.08
18.08	3602.39	3277.1	2293.56
18.09	3671.95	3401.87	2455.33
18.1	3841.76	3237.29	2398.33
18.11	3732.91	3401.37	2493.08
18.12	3691.94	3387.04	2580.47
18.13	3630.37	3318.08	2503.3
18.14	3765.28	3404.86	2379.49
18.15	3687.53	3470.19	2499.03
18.16	3472.76	3220.52	2488.49
18.17	3636.25	3236.07	2315.31
18.18	3573.42	3315.29	2305.6
18.19	3403.82	3364.48	2285.2
18.2	3389.52	3113.78	2225.71
18.21	3269.31	2876.75	2238.7
18.22	3152.46	2893.38	2077.28
18.23	3298.72	2887.09	1876.37
18.24	3145.5	2803.08	1842.93
18.25	2767.02	2550.1	1977.41
18.26	2763.23	2490.87	1662.59
18.27	2578.09	2327.03	1663.61
18.28	2425.07	2285.48	1589.21
18.29	2337.85	2140.74	1443.99
18.3	2355.71	1930.02	1331.34
18.31	2299.78	1893.76	1417.49
18.32	1992.33	1816.08	1234.66
18.33	1872.33	1644.47	1280.46
18.34	1796.24	1546.24	1108.56
18.35	1637.34	1484.76	1102.45
18.36	1552.42	1300.35	949.261
18.37	1413.08	1223.55	824.652
18.38	1469.39	1110.41	734.072
18.39	1420.62	1198.16	688.684
18.4	1192.38	918.375	612.616
18.41	1170.93	821.005	610.943
18.42	1163.77	826.396	496.429
18.43	1083.06	686.386	588.47
18.44	998.984	597.861	502.338
18.45	1081.57	643.199	487.625
18.46	922.241	501.308	348.96
18.47	1012.39	513.472	358.225
18.48	888.168	565.134	360.127
18.49	762.502	341.102	330.308
18.5	822.575	384.79	318.781
18.51	784.113	391.095	310.4
18.52	855.972	352.216	241.078
18.53	660.1	321.749	301.613
18.54	672.496	151.111	310.469
18.55	702.747	290.474	288.226
18.56	663.212	234.372	156.302
18.57	690.539	211.294	225.889
18.58	514.829	216.165	84.0837
18.59	506.634	128.576	204.749
18.6	546.774	146.707	107.264
18.61	531.217	139.829	125.8
18.62	579.11	203.769	41.8016
18.63	423.393	131.976	165.618
18.64	418.767	114.391	-23.6701
18.65	517.536	170.802	44.4689
18.66	394.808	141.462	29.7937
18.67	412.68	221.003	27.5445
18.68	405.739	123.369	82.8783
18.69	329.668	-20.6763	127.471
18.7	372.745	44.7961	77.1116
18.71	411.435	64.0422	-129.833
18.72	500.95	22.7718	114.643
18.73	392.959	8.40719	70.157
18.74	235.34	67.3833	51.5126
18.75	349.052	38.5401	-49.7105
18.76	358.514	-11.5298	82.7552
18.77	272.586	8.17684	-12.1595
18.78	481.493	20.5434	23.0191
18.79	256.651	-78.4797	3.54376
18.8	129.96	-4.31547	261.485
18.81	248.709	4.27191	-60.6022
18.82	108.773	66.0425	101.498
18.83	228.804	-5.41526	-10.4185
18.84	346.298	-57.7509	59.8585
18.85	199.644	-28.3061	54.4835
18.86	221.953	115.45	-1.7457
18.87	236.917	-42.7802	-6.89807
18.88	244.923	145.542	16.7169
18.89	136.743	-5.73156	0.64081
18.9	129.438	-56.5463	-36.2465
18.91	126.119	78.2167	-132.814
18.92	110.396	-31.2244	-62.7229
18.93	129.577	58.1433	55.4867
18.94	163.236	109.708	94.0431
18.95	94.999	-90.2785	101.499
18.96	158.941	43.0401	75.9725
18.97	46.9817	51.7551	117.292
18.98	94.3356	42.3875	49.1008
18.99	179.099	26.941	-6.88304
19	-26.5791	-1.72944	72.0347
19.01	108.828	-65.7148	6.16965
19.02	76.1171	32.963	28.5697
19.03	106.034	2.01069	148.7
19.04	49.3726	52.5869	170.247
19.05	233.125	-12.6309	72.246
19.06	142.224	-47.9833	-81.6528
19.07	125.702	95.7024	75.8761
19.08	58.965	0.04295	53.5356
19.09	91.0021	-30.0425	78.6744
19.1	125.144	57.7818	67.266
19.11	215.609	110.93	23.0597
19.12	80.9991	-22.7459	44.0188
19.13	74.3987	-9.73005	151.125
19.14	13.5663	-48.1684	36.3316
19.15	167.073	11.9357	80.3971
19.16	48.8855	190.588	11.6228
19.17	65.3989	-11.56	64.0988
19.18	158.629	-169.351	-13.6991
19.19	74.4794	-48.6776	-80.3652
19.2	77.1339	-7.45028	59.1365
19.21	49.9509	-37.8683	187.276
19.22	45.2661	-30.2334	25.6285
19.23	101.092	69.0176	97.6705
19.24	181.517	30.8379	103.728
19.25	-75.5547	83.8876	163.384
19.26	154.926	-12.9007	43.3557
19.27	105.272	-72.073	13.0555
19.28	-9.72615	-19.4211	-89.3154
19.29	64.8521	45.8472	37.7999
19.3	-15.0509	0.56734	-42.4922
19.31	62.0407	28.8643	7.07396
19.32	126.746	-66.1976	73.8748
19.33	-5.26109	41.9548	62.0987
19.34	3.53645	-39.6424	-68.4181
19.35	8.7911	-9.23037	-18.0019
19.36	24.7427	57.1501	-0.13127
19.37	24.9459	-122.152	85.595
19.38	1.61692	-79.9322	51.5549
19.39	-47.766	-62.3004	100.098
19.4	-67.5048	46.3257	-57.102
19.41	-12.2404	12.6963	17.5044
19.42	-106.363	37.698	-22.2084
19.43	-56.1156	-58.9442	5.95128
19.44	82.6179	80.3946	-13.7839
19.45	5.30535	21.7967	48.6435
19.46	7.65301	37.5828	-127.035
19.47	71.588	51.6955	62.967
19.48	26.2333	21.7013	-62.6908
19.49	-56.3045	-7.86479	92.6329
19.5	0.92101	-21.0482	45.1728
19.51	-39.1729	79.2741	32.8018
19.52	-8.83619	38.5684	-47.235
19.53	83.7103	14.6993	-55.8183
19.54	-58.5007	16.2747	67.3566
19.55	-51.6848	-19.347	13.1843
19.56	-47.6037	36.6647	-42.0447
19.57	-29.6473	26.2768	47.7324
19.58	-20.7134	15.2749	-56.448
19.59	-29.2416	62.2655	-53.4662
19.6	-17.3544	34.4675	51.4494
19.61	2.72596	181.505	118.12
19.62	-40.4516	-1.1655	-94.7057
19.63	-31.691	93.5696	74.7252
19.64	-62.4497	76.9331	104.418
19.65	-34.1588	117.684	-7.93222
19.66	-61.5433	122.281	-19.8444
19.67	-45.4292	-5.29089	63.2338
19.68	22.2028	-3.82213	81.7902
19.69	-18.193	110.917	38.3634
19.7	52.3765	166.839	67.0291
19.71	-83.6337	187.027	3.85349
19.72	28.3392	168.573	168.265
19.73	43.8848	140.863	-71.852
19.74	137.377	176.223	45.7095
19.75	65.4961	168.502	45.8081
19.76	39.8544	274.052	144.243
19.77	35.0325	124.925	177.971
19.78	35.8659	256.971	108.51
19.79	171.017	172.385	106.299
19.8	143.501	190.343	147.584
19.81	67.8935	221.121	50.391
19.82	72.5528	138.426	125.742
19.83	140.466	111.236	110.715
19.84	33.7587	300.509	129.113
19.85	-42.8813	137.561	204.674
19.86	2.97764	207.906	79.9573
19.87	43.8336	270.676	97.1194
19.88	158.854	111.335	128.961
19.89	109.343	399	91.4898
19.9	99.9854	283.168	46.2205
19.91	91.8792	268.435	104.365
19.92	121.624	261.697	74.8706
19.93	79.0676	352.896	246.905
19.94	4.17212	302.262	50.9776
19.95	121.765	188.153	202.641
19.96	76.0861	254.379	175.681
19.97	130.446	275.003	125.404
19.98	59.5648	206.733	23.6357
19.99	93.5472	341.056	173.613
20	29.2036	292.372	155.927

## Sheet: fig.2c
Wavelength (nm)	Intensity (DNA 5mer)	Intensity (DNA 15mer)	Intensity (DNA 27mer)
400	0.000912182	0.00091659	0.00118
401	0.000829256	0.00118	0.00118
402	0.000870719	0.00144	0.00128
403	0.000953645	0.00164	0.00133
404	0.00104	0.00183	0.00143
405	0.00108	0.0021	0.00158
406	0.00137	0.00249	0.00192
407	0.00162	0.00295	0.00222
408	0.00199	0.0036	0.00266
409	0.00253	0.00439	0.00336
410	0.00303	0.00524	0.00405
411	0.00373	0.00655	0.00484
412	0.00448	0.00786	0.00567
413	0.00547	0.0093	0.00686
414	0.00647	0.01087	0.00814
415	0.00734	0.01237	0.00938
416	0.00813	0.01388	0.01041
417	0.00875	0.01506	0.01125
418	0.00925	0.01617	0.01209
419	0.00958	0.0167	0.01248
420	0.00979	0.01709	0.01243
421	0.00958	0.0165	0.01229
422	0.00925	0.01591	0.01194
423	0.00883	0.01539	0.01155
424	0.00846	0.01499	0.01105
425	0.00825	0.01447	0.01066
426	0.008	0.01414	0.01051
427	0.00804	0.01408	0.01071
428	0.00838	0.01467	0.01095
429	0.00879	0.01532	0.0114
430	0.00949	0.0165	0.01204
431	0.01037	0.01768	0.01332
432	0.01144	0.01931	0.01461
433	0.01273	0.02174	0.01633
434	0.01426	0.02416	0.01781
435	0.016	0.02678	0.01974
436	0.01812	0.02992	0.02206
437	0.0204	0.03326	0.02447
438	0.0228	0.03693	0.02734
439	0.02554	0.04085	0.0302
440	0.02873	0.04504	0.03375
441	0.03193	0.05048	0.03725
442	0.03574	0.05539	0.04135
443	0.03964	0.06148	0.04584
444	0.04428	0.06783	0.05073
445	0.04917	0.07424	0.05605
446	0.05452	0.08164	0.06188
447	0.06062	0.08969	0.0679
448	0.06671	0.09762	0.07436
449	0.07347	0.10606	0.08191
450	0.08135	0.11595	0.08985
451	0.08931	0.12603	0.09805
452	0.09843	0.13657	0.10717
453	0.10822	0.14751	0.1168
454	0.11904	0.15903	0.12731
455	0.13044	0.17199	0.13811
456	0.14247	0.18535	0.1503
457	0.15557	0.1991	0.16269
458	0.16921	0.21402	0.17621
459	0.18439	0.22941	0.19086
460	0.19964	0.24604	0.20636
461	0.21615	0.26332	0.22185
462	0.23397	0.27989	0.23784
463	0.25164	0.29678	0.25555
464	0.26988	0.31518	0.27307
465	0.28891	0.33305	0.29088
466	0.30794	0.35223	0.31101
467	0.32921	0.37187	0.33045
468	0.35032	0.39322	0.35049
469	0.3718	0.41312	0.37067
470	0.39356	0.43322	0.39144
471	0.41496	0.45299	0.41227
472	0.43652	0.47414	0.43482
473	0.45808	0.49319	0.45421
474	0.47923	0.51395	0.47523
475	0.50079	0.5347	0.49669
476	0.52235	0.55578	0.51841
477	0.54308	0.57621	0.53913
478	0.56588	0.5967	0.56035
479	0.58745	0.6168	0.58255
480	0.60776	0.63552	0.60476
481	0.62891	0.65562	0.62647
482	0.65171	0.67592	0.64818
483	0.67244	0.69556	0.66841
484	0.69359	0.71324	0.68864
485	0.71391	0.73353	0.70838
486	0.73381	0.75252	0.7291
487	0.75413	0.77216	0.74933
488	0.77444	0.78984	0.7671
489	0.79269	0.80883	0.78634
490	0.81176	0.82716	0.80361
491	0.82876	0.84287	0.82236
492	0.84617	0.85858	0.84013
493	0.86068	0.87233	0.8569
494	0.87644	0.88674	0.87368
495	0.89137	0.90048	0.8875
496	0.90546	0.91423	0.90181
497	0.9179	0.92536	0.91464
498	0.92993	0.93649	0.92598
499	0.94154	0.94566	0.93684
500	0.95107	0.95548	0.9472
501	0.9602	0.96465	0.95855
502	0.97015	0.97185	0.96694
503	0.97637	0.97905	0.97385
504	0.98217	0.98429	0.97977
505	0.9859	0.98887	0.98569
506	0.99046	0.99411	0.99112
507	0.99378	0.99607	0.99507
508	0.99668	0.99738	0.99655
509	0.99627	1	0.99803
510	0.99751	0.99935	0.99901
511	1	0.99869	0.99951
512	0.99959	0.99935	1
513	0.99793	0.99673	1
514	0.99585	0.99542	0.99852
515	0.99378	0.99476	0.99655
516	0.99254	0.9928	0.99507
517	0.98922	0.99018	0.9926
518	0.98715	0.98691	0.99013
519	0.98383	0.98494	0.98766
520	0.98051	0.98101	0.98372
521	0.97678	0.97709	0.97928
522	0.97181	0.97316	0.97335
523	0.96766	0.96923	0.96941
524	0.96227	0.96268	0.96497
525	0.95688	0.9581	0.96053
526	0.94983	0.95352	0.9546
527	0.94485	0.94697	0.94868
528	0.93656	0.94108	0.94276
529	0.92993	0.93191	0.93585
530	0.92246	0.92536	0.92895
531	0.915	0.91685	0.91957
532	0.90629	0.90834	0.91217
533	0.89676	0.89918	0.90279
534	0.88598	0.8887	0.89292
535	0.87395	0.87757	0.88404
536	0.86317	0.8684	0.87368
537	0.85032	0.85727	0.86282
538	0.83788	0.8468	0.85197
539	0.82461	0.83436	0.84161
540	0.81217	0.82257	0.83075
541	0.80015	0.81079	0.82039
542	0.7873	0.79835	0.81249
543	0.77361	0.78853	0.80213
544	0.75952	0.77871	0.79522
545	0.74666	0.76889	0.78634
546	0.73422	0.76038	0.77845
547	0.7222	0.75121	0.77351
548	0.711	0.74532	0.77006
549	0.69981	0.73943	0.76759
550	0.6911	0.73615	0.7671
551	0.68239	0.73419	0.76759
552	0.6741	0.73353	0.77105
553	0.66788	0.73353	0.77647
554	0.66208	0.73484	0.78338
555	0.65627	0.73681	0.79276
556	0.65296	0.74139	0.80312
557	0.64964	0.74597	0.81397
558	0.64674	0.75252	0.82631
559	0.64383	0.7571	0.83914
560	0.64093	0.76038	0.85197
561	0.63927	0.76627	0.8643
562	0.63679	0.76889	0.87319
563	0.63388	0.77085	0.88009
564	0.63181	0.77151	0.88552
565	0.62766	0.76889	0.88848
566	0.62352	0.76758	0.88898
567	0.61854	0.76234	0.8875
568	0.61357	0.75645	0.88454
569	0.60652	0.74597	0.87812
570	0.59988	0.73615	0.86677
571	0.59242	0.72633	0.85641
572	0.5833	0.71389	0.84309
573	0.57501	0.70145	0.82779
574	0.56547	0.6864	0.81249
575	0.55635	0.67265	0.79424
576	0.54515	0.65628	0.77598
577	0.53437	0.64214	0.75575
578	0.52276	0.62649	0.73601
579	0.51157	0.61084	0.71627
580	0.50037	0.59369	0.69506
581	0.48876	0.57732	0.67581
582	0.47757	0.56187	0.65509
583	0.46596	0.54766	0.63436
584	0.45352	0.53326	0.61512
585	0.44315	0.51827	0.59736
586	0.43237	0.5034	0.5791
587	0.42242	0.48985	0.56281
588	0.41127	0.47695	0.54604
589	0.40115	0.46432	0.53074
590	0.39079	0.45188	0.51594
591	0.38096	0.43977	0.50064
592	0.37147	0.4291	0.48618
593	0.3611	0.41882	0.47247
594	0.3521	0.40775	0.46131
595	0.34265	0.39662	0.44903
596	0.33481	0.38746	0.43797
597	0.3264	0.37783	0.42677
598	0.31843	0.36886	0.4172
599	0.3111	0.36094	0.40797
600	0.30334	0.35191	0.39934
601	0.29551	0.3451	0.3911
602	0.28862	0.33796	0.38202
603	0.28153	0.33128	0.37452
604	0.27424	0.32336	0.36633
605	0.26748	0.3155	0.36031
606	0.26001	0.30955	0.35197
607	0.25301	0.30254	0.34462
608	0.24637	0.29573	0.33717
609	0.24003	0.28873	0.32922
610	0.23422	0.2808	0.32108
611	0.22813	0.2738	0.31378
612	0.22187	0.26699	0.30657
613	0.21623	0.26012	0.29932
614	0.21076	0.2539	0.29207
615	0.20491	0.24709	0.28461
616	0.19923	0.2408	0.27687
617	0.19388	0.23458	0.26932
618	0.18911	0.22679	0.26202
619	0.18372	0.22136	0.25432
620	0.17825	0.21461	0.24603
621	0.17273	0.2078	0.23872
622	0.1673	0.2008	0.23073
623	0.16224	0.19392	0.22382
624	0.15756	0.18744	0.21682
625	0.15229	0.18162	0.20932
626	0.14773	0.17579	0.20216
627	0.14342	0.16957	0.19515
628	0.13882	0.16381	0.18849
629	0.13484	0.15857	0.18149
630	0.1304	0.15359	0.17522
631	0.12638	0.14842	0.1693
632	0.12173	0.14318	0.16328
633	0.11738	0.13847	0.15677
634	0.11307	0.13356	0.15104
635	0.10946	0.12917	0.14527
636	0.10556	0.1242	0.13999
637	0.10233	0.11935	0.135
638	0.09868	0.1151	0.13032
639	0.0957	0.11123	0.12523
640	0.0925	0.1079	0.11976
641	0.08923	0.1041	0.11537
642	0.08595	0.10043	0.11162
643	0.08313	0.09644	0.10752
644	0.08002	0.0931	0.10313
645	0.07737	0.09035	0.09928
646	0.07492	0.08727	0.09568
647	0.0726	0.0842	0.09237
648	0.07011	0.08105	0.08936
649	0.0675	0.0783	0.08615
650	0.06497	0.07542	0.0827
651	0.06244	0.07307	0.07959
652	0.06045	0.07077	0.07707
653	0.0583	0.06829	0.07456
654	0.05639	0.06593	0.07199
655	0.05477	0.06364	0.06913
656	0.0527	0.06148	0.06691
657	0.05079	0.05919	0.06469
658	0.04917	0.05722	0.06207
659	0.04727	0.05519	0.05946
660	0.04553	0.05349	0.05758
661	0.04383	0.05139	0.05546
662	0.04208	0.05009	0.05349
663	0.04084	0.04799	0.05181
664	0.03951	0.04629	0.04999
665	0.03823	0.04452	0.04816
666	0.03698	0.04315	0.04633
667	0.03562	0.0417	0.04466
668	0.03433	0.03994	0.04308
669	0.033	0.03856	0.0417
670	0.03159	0.03706	0.04046
671	0.03043	0.03581	0.03898
672	0.02956	0.0345	0.0374
673	0.02848	0.03339	0.03612
674	0.02745	0.03215	0.03489
675	0.02625	0.03136	0.03341
676	0.02513	0.03012	0.03197
677	0.02413	0.02887	0.03084
678	0.02359	0.02796	0.0297
679	0.02256	0.02697	0.02867
680	0.02164	0.02586	0.02753
681	0.02077	0.02494	0.0265
682	0.02003	0.02363	0.02541
683	0.01949	0.02311	0.02443
684	0.01878	0.02219	0.02349
685	0.01816	0.02115	0.0226
686	0.01741	0.02069	0.02151
687	0.01659	0.01964	0.02053
688	0.01592	0.01892	0.01979
689	0.01526	0.01846	0.0191
690	0.01464	0.01768	0.0186
691	0.01422	0.01702	0.01776
692	0.01372	0.01624	0.01712
693	0.01319	0.01565	0.01643
694	0.01273	0.01512	0.01589
695	0.01219	0.01467	0.0153
696	0.01169	0.01395	0.01456
697	0.01136	0.01329	0.01377
698	0.01086	0.01283	0.01327
699	0.01049	0.01237	0.01278
700	0.01016	0.01198	0.01253
701	0.00983	0.01152	0.01179
702	0.00937	0.01106	0.0114
703	0.00912	0.01093	0.01095
704	0.00879	0.01054	0.01066
705	0.00858	0.01028	0.01026
706	0.00821	0.01002	0.00997
707	0.00788	0.00962	0.00957
708	0.00755	0.00923	0.00928
709	0.00738	0.0091	0.00893
710	0.00709	0.00877	0.00868
711	0.00692	0.00831	0.00834
712	0.00663	0.00786	0.00794
713	0.00655	0.00766	0.0076
714	0.00634	0.00733	0.0074
715	0.00622	0.00714	0.00725
716	0.00601	0.00694	0.00691
717	0.00589	0.00681	0.00681
718	0.00589	0.00687	0.00671
719	0.0061	0.00714	0.00686
720	0.00688	0.00786	0.00755

## Sheet: fig.2d
Alq3 molecules																DNA molecules
Alq3/(GT)13G-Cy3	Longitudinal Axis (µm)	Intensity (average)	standard deviation		Alq3/(GT)7G-Cy3	Longitudinal Axis (µm)	Intensity (average)	standard deviation		Alq3/(GT)2G-Cy3	Longitudinal Axis (µm)	Intensity (average)	standard deviation			(GT)13G-Cy3	Longitudinal Axis (µm)	Intensity (average)	standard deviation		(GT)7G-Cy3	Longitudinal Axis (µm)	Intensity (average)	standard deviation		(GT)2G-Cy3	Longitudinal Axis (µm)	Intensity (average)	standard deviation
	-5	90.4712	25.3788			-5	92.6404	15.1119			-5	80.7494	19.2982				-5	22.4394	6.60991			-5	16.1729	5.78376			-5	1.74947	0.89695
	-4.87805	104.263	33.4642			-4.84615	96.7526	9.20948			-4.83333	84.7237	12.2658				-4.87805	24.8365	6.16996			-4.84615	18.8508	4.69378			-4.83333	2.55781	1.17463
	-4.7561	110.395	28.3788			-4.69231	100.889	12.5301			-4.66667	88.806	16.4058				-4.7561	26.7199	8.02635			-4.69231	20.7239	5.1427			-4.66667	2.8727	1.07629
	-4.63415	118.279	35.8722			-4.53846	102.894	10.1757			-4.5	93.0286	11.3229				-4.63415	27.274	8.34771			-4.53846	22.1795	3.57196			-4.5	3.29603	1.23655
	-4.5122	124.932	21.6759			-4.38462	108.042	14.4764			-4.33333	94.8924	10.6078				-4.5122	27.3668	9.73161			-4.38462	23.4032	3.7705			-4.33333	3.17284	1.26674
	-4.39024	127.428	27.1936			-4.23077	110.941	15.0026			-4.16667	97.5133	16.6111				-4.39024	27.1608	10.4687			-4.23077	23.9304	3.03681			-4.16667	3.25597	1.31663
	-4.26829	130.627	30.7616			-4.07692	113.404	10.7474			-4	98.72	18.4753				-4.26829	26.1438	10.2859			-4.07692	23.2498	3.36351			-4	3.06702	1.13499
	-4.14634	133.649	21.4307			-3.92308	115.598	22.2982			-3.83333	99.4638	13.937				-4.14634	25.6609	9.87391			-3.92308	23.332	4.32483			-3.83333	2.98668	1.05235
	-4.02439	132.612	15.3639			-3.76923	118.061	12.9347			-3.66667	101.257	13.6509				-4.02439	24.5125	9.52151			-3.76923	23.6812	4.1432			-3.66667	3.35252	1.30751
	-3.90244	131.735	24.1531			-3.61538	118.61	12.7835			-3.5	102.022	11.2913				-3.90244	23.0557	9.43002			-3.61538	22.384	3.35752			-3.5	2.78185	0.75303
	-3.78049	132.736	23.9934			-3.46154	119.387	6.2322			-3.33333	103.843	19.9471				-3.78049	22.5679	8.63815			-3.46154	20.9996	3.27183			-3.33333	2.73621	0.563
	-3.65854	132.506	20.9771			-3.30769	120.221	15.2025			-3.16667	105.121	15.7496				-3.65854	21.7242	9.20562			-3.30769	20.4003	3.13495			-3.16667	2.87952	0.46714
	-3.53659	128.501	27.4627			-3.15385	118.434	10.419			-3	103.515	15.6904				-3.53659	22.3273	9.73192			-3.15385	20.6406	3.14868			-3	2.79275	0.65375
	-3.41463	127.199	15.8553			-3	116.18	10.8772			-2.83333	103.501	9.97455				-3.41463	22.036	9.78474			-3	19.8443	3.38934			-2.83333	2.97501	0.59144
	-3.29268	122.134	9.99708			-2.84615	114.6	14.5509			-2.66667	104.234	8.12251				-3.29268	22.5058	10.2973			-2.84615	19.1765	3.58175			-2.66667	3.17607	0.46478
	-3.17073	118.34	10.3995			-2.69231	113.333	15.4015			-2.5	104.264	18.8697				-3.17073	23.2632	10.3927			-2.69231	18.6042	3.81284			-2.5	3.30775	0.68819
	-3.04878	112.342	23.2194			-2.53846	112.109	17.8438			-2.33333	103.398	19.7486				-3.04878	25.1386	10.7804			-2.53846	17.8163	3.26587			-2.33333	3.23476	0.7367
	-2.92683	109.378	13.874			-2.38462	109.466	23.915			-2.16667	102.127	13.2371				-2.92683	25.1064	10.0128			-2.38462	18.6469	2.89892			-2.16667	3.0887	0.81722
	-2.80488	105.428	15.6123			-2.23077	107.582	24.0971			-2	100.198	15.1314				-2.80488	26.9875	10.9883			-2.23077	18.1224	2.88619			-2	3.01855	0.4051
	-2.68293	101.982	10.5145			-2.07692	105.63	18.3697			-1.83333	99.9545	13.5713				-2.68293	28.0459	11.4437			-2.07692	17.7732	3.00543			-1.83333	2.96687	0.77593
	-2.56098	96.787	14.8269			-1.92308	103.072	14.9586			-1.66667	98.8643	11.2334				-2.56098	29.9058	10.5539			-1.92308	18.6977	3.77551			-1.66667	3.26575	0.588
	-2.43902	93.2902	11.7546			-1.76923	100.093	8.11697			-1.5	97.0895	12.3304				-2.43902	32.0028	10.8186			-1.76923	19.1737	3.76309			-1.5	3.64763	0.90873
	-2.31707	89.2865	12.2497			-1.61538	98.7087	13.6698			-1.33333	94.6239	23.6345				-2.31707	33.2301	11.7223			-1.61538	19.757	3.80219			-1.33333	3.38311	0.61119
	-2.19512	86.1854	12.5419			-1.46154	96.1803	15.0062			-1.16667	91.8201	18.9472				-2.19512	35.1225	10.4327			-1.46154	20.8931	5.00592			-1.16667	3.18395	0.76988
	-2.07317	85.0916	11.0092			-1.30769	93.7109	10.896			-1	88.1522	13.853				-2.07317	36.2617	11.9939			-1.30769	21.4291	5.03072			-1	2.94506	0.53926
	-1.95122	83.456	13.7668			-1.15385	90.63	10.0172			-0.83333	87.4543	12.1339				-1.95122	37.7774	10.7041			-1.15385	22.1416	5.06366			-0.83333	2.78462	0.7983
	-1.82927	82.6491	10.8675			-1	87.9343	14.9468			-0.66667	85.7926	21.0218				-1.82927	39.6713	9.86304			-1	23.0437	5.41657			-0.66667	2.9354	0.7366
	-1.70732	81.3475	14.8857			-0.84615	86.32	8.9045			-0.5	83.1333	21.1441				-1.70732	41.6376	8.82825			-0.84615	23.8528	5.46614			-0.5	2.8945	0.58979
	-1.58537	80.3073	15.2657			-0.69231	84.5585	7.00804			-0.33333	81.6039	19.7598				-1.58537	42.8129	8.45156			-0.69231	23.5169	4.9089			-0.33333	2.99722	0.77215
	-1.46341	77.3175	16.452			-0.53846	82.5477	9.87036			-0.16667	80.7759	17.8825				-1.46341	43.7291	9.29228			-0.53846	24.5169	4.91371			-0.16667	3.01734	0.26477
	-1.34146	76.0538	18.8734			-0.38462	81.1453	7.45325			0	81.4926	23.6976				-1.34146	46.0252	7.74784			-0.38462	24.7853	5.11337			0	2.94083	0.84535
	-1.21951	75.0272	14.2649			-0.23077	80.05	5.57727			0.16667	81.5011	19.3357				-1.21951	46.4753	7.77358			-0.23077	24.9578	5.06666			0.16667	2.88432	0.66061
	-1.09756	75.1308	18.2651			-0.07692	79.9962	9.72805			0.33333	81.8021	9.39514				-1.09756	48.2804	7.93048			-0.07692	26.0776	5.71048			0.33333	3.29182	0.39092
	-0.97561	76.4671	15.9933			0.07692	79.1115	7.00246			0.5	84.058	13.078				-0.97561	50.0601	7.52955			0.07692	25.8964	6.56262			0.5	3.31638	0.59409
	-0.85366	77.3002	12.585			0.23077	79.358	10.1846			0.66667	86.4575	17.8726				-0.85366	50.9152	7.39885			0.23077	25.9527	6.01513			0.66667	2.73298	0.53818
	-0.73171	77.6424	10.9834			0.38462	80.1055	10.517			0.83333	87.3118	19.593				-0.73171	50.6899	8.37118			0.38462	26.4977	5.76876			0.83333	2.72698	0.62017
	-0.60976	77.9073	17.8392			0.53846	80.1941	11.42			1	88.2696	9.24605				-0.60976	52.7022	7.33842			0.53846	27.1638	6.50299			1	3.44953	0.51733
	-0.4878	79.6114	17.8346			0.69231	81.0293	15.6895			1.16667	89.2638	16.0676				-0.4878	54.3853	6.77852			0.69231	26.9077	7.26647			1.16667	3.39348	0.67558
	-0.36585	77.0634	16.5055			0.84615	82.9103	9.64173			1.33333	92.423	17.6603				-0.36585	53.9546	6.23986			0.84615	27.8819	7.34674			1.33333	2.88448	0.93369
	-0.2439	80.0991	9.63264			1	85.2982	17.3419			1.5	93.5207	20.2336				-0.2439	54.2416	5.38551			1	27.485	6.35973			1.5	2.90786	0.52458
	-0.12195	81.593	11.7824			1.15385	87.4018	23.6381			1.66667	93.7407	29.0547				-0.12195	55.1018	5.42055			1.15385	26.8265	6.17221			1.66667	3.17095	0.77937
	-2.94016e-09	82.1042	16.9161			1.30769	90.7828	19.7937			1.83333	95.5944	20.7223				-2.94016e-09	54.8696	6.01314			1.30769	25.3259	6.49473			1.83333	3.17689	0.574
	0.12195	80.9653	9.03722			1.46154	93.6644	16.167			2	98.8076	15.8746				0.12195	55.0197	4.93965			1.46154	24.3451	6.22756			2	3.02606	0.68859
	0.2439	81.2805	13.5448			1.61538	96.8423	21.055			2.16667	102.346	18.9657				0.2439	54.9229	5.30898			1.61538	24.6346	6.55816			2.16667	2.99573	0.48252
	0.36585	78.3266	16.606			1.76923	99.7988	18.0377			2.33333	103.432	18.2939				0.36585	53.9539	4.73819			1.76923	23.6073	5.53837			2.33333	3.34922	0.42938
	0.4878	79.9432	6.97011			1.92308	103.842	23.9947			2.5	101.793	17.2855				0.4878	54.0465	4.46352			1.92308	22.4749	5.4682			2.5	3.71734	0.7939
	0.60976	79.3648	18.9776			2.07692	107.94	16.0792			2.66667	102.243	13.0017				0.60976	53.2237	5.52083			2.07692	22.0538	5.16697			2.66667	3.73041	0.55829
	0.73171	82.1954	13.6114			2.23077	111.068	17.6875			2.83333	102.469	11.0334				0.73171	53.6567	6.13487			2.23077	22.3252	5.27598			2.83333	3.45188	0.52832
	0.85366	83.2589	2.13326			2.38462	114.262	23.2837			3	101.434	22.18				0.85366	51.9662	6.61497			2.38462	20.9008	5.39325			3	3.34479	0.37509
	0.97561	84.505	17.7145			2.53846	118.073	17.5509			3.16667	100.043	11.7624				0.97561	51.4021	7.00807			2.53846	20.1777	4.39262			3.16667	3.36527	0.49058
	1.09756	82.8648	11.7279			2.69231	120.263	17.0091			3.33333	98.2422	11.5697				1.09756	50.8362	6.53115			2.69231	20.3735	4.93172			3.33333	3.70773	0.65038
	1.21951	83.4649	9.73817			2.84615	122.839	17.9622			3.5	98.2536	15.6436				1.21951	49.5139	7.75706			2.84615	19.5793	4.71009			3.5	3.76956	1.0764
	1.34146	82.1122	10.8188			3	124.392	15.5533			3.66667	99.6373	17.1306				1.34146	48.4508	7.79053			3	20.6111	4.77992			3.66667	3.95939	0.88793
	1.46341	84.4908	11.7988			3.15385	124.959	23.2645			3.83333	100.227	13.7149				1.46341	46.9353	8.09224			3.15385	20.7484	5.91813			3.83333	3.99413	0.61192
	1.58537	83.1775	11.5205			3.30769	124.763	20.4847			4	100.079	17.1855				1.58537	44.9205	8.4614			3.30769	21.1428	5.17451			4	3.92138	1.26695
	1.70732	81.5924	15.5013			3.46154	123.9	13.2481			4.16667	99.6879	14.7362				1.70732	42.7184	8.84367			3.46154	21.869	6.28559			4.16667	3.72333	1.42165
	1.82927	81.7606	13.3904			3.61538	123.504	15.7255			4.33333	98.4258	12.9674				1.82927	42.6115	9.94025			3.61538	22.5343	5.59263			4.33333	3.5355	1.45784
	1.95122	82.9093	7.4146			3.76923	122.698	16.7776			4.5	95.9721	8.63944				1.95122	40.2189	9.77915			3.76923	22.052	5.11723			4.5	3.70923	1.38059
	2.07317	83.9759	18.2837			3.92308	119.833	17.4003			4.66667	92.4289	9.47086				2.07317	39.5339	9.78741			3.92308	22.9436	5.71378			4.66667	3.25877	1.84823
	2.19512	88.4783	18.939			4.07692	115.895	11.5662			4.83333	87.8679	12.2137				2.19512	36.9069	10.3725			4.07692	23.5851	6.56601			4.83333	2.27352	1.15794
	2.31707	93.1826	17.1403			4.23077	112.758	11.3396			5	80.4703	8.71875				2.31707	35.6914	9.31321			4.23077	24.4775	5.81766			5	1.87141	0.88181
	2.43902	96.7493	18.6156			4.38462	109.026	12.2539									2.43902	34.4002	9.5818			4.38462	25.0234	5.18892
	2.56098	100.294	20.325			4.53846	106.516	6.26662									2.56098	32.6092	10.3759			4.53846	24.6987	5.81558
	2.68293	103.492	11.5117			4.69231	102.336	7.15056									2.68293	32.5008	10.3906			4.69231	24.2995	7.20304
	2.80488	105.561	18.4116			4.84615	95.7554	15.6881									2.80488	30.3216	10.8889			4.84615	23.3608	6.90868
	2.92683	110.749	24.1724			5	91.2987	12.5666									2.92683	28.2377	10.1069			5	22.0049	7.71263
	3.04878	113.207	13.2093														3.04878	26.5061	10.5648
	3.17073	118.887	26.7249														3.17073	25.58	10.0637
	3.29268	122.616	21.2801														3.29268	24.6074	9.73244
	3.41463	129.235	29.5451														3.41463	23.9283	9.47955
	3.53659	131.964	28.9384														3.53659	24.3208	9.32477
	3.65854	138.401	15.0806														3.65854	24.2326	9.63129
	3.78049	138.448	17.4857														3.78049	24.6182	9.32067
	3.90244	141.221	19.348														3.90244	25.767	10.2541
	4.02439	139.51	27.5869														4.02439	26.5208	10.7043
	4.14634	136.975	18.0616														4.14634	28.7961	12.0407
	4.26829	135.595	22.2245														4.26829	30.3159	12.2332
	4.39024	132.815	19.8236														4.39024	30.8141	12.1423
	4.5122	128.293	21.5531														4.5122	31.8014	11.9097
	4.63415	123.46	25.2068														4.63415	31.6738	11.4648
	4.7561	118.967	17.2632														4.7561	31.0804	11.0403
	4.87805	111.507	15.8677														4.87805	31.0948	11.733
	5	103.429	21.6513														5	27.8912	10.7513

## Sheet: figs.2f,g,h
	(GT)2G		(GT)7G		(GT)13G
	average	stdev	average	stdev	average	stdev
Coulomb Interaction (kJ/mol)	-6.1	6.3	-8.5	7.9	-27.2	11.8
Number of inter pi-pi stacking	2.35	0.62	6.8	1.1	10.8	1.4
Binding Free Energy (kJ/mol)	-39.9	1.9	-56.8	3.8	-134.4	7.6

## Sheet: fig.3b
Intensity (arb. Units)	Normalized count (DNA A20)	Normalized count (DNA C20)	Normalized count (DNA G20)	Normalized count (DNA T20)
0	--	--	--	--
1	--	--	--	--
2	--	--	--	--
3	51.905	14.7013	22.0701	64.849
4	38.7049	13.7307	22.0074	46.529
5	33.3002	18.175	25.9008	35.95
6	29.9027	20.7452	29.9535	31.498
7	28.0276	26.4857	33.7587	29.1415
8	28.3921	33.446	37.0596	28.4023
9	30.8521	39.6806	38.5295	28.014
10	32.8763	42.8501	37.0867	28.7431
11	36.0433	43.8325	33.9656	29.7009
12	39.3238	43.3892	28.3607	30.7012
13	40.2037	39.0067	22.828	32.1015
14	39.3967	32.6305	17.8868	33.5222
15	37.7759	26.4492	13.5188	35.0955
16	36.2229	21.2462	10.173	35.9347
17	35.2837	16.4551	7.5384	35.4177
18	32.761	12.4049	5.03266	34.2886
19	30.8741	9.26427	3.35765	34.5056
20	28.8397	6.84245	2.30399	34.136
21	26.9816	4.57152	1.4046	32.9611
22	24.9081	2.85583	0.84768	31.8269
23	23.3874	1.76147	0.47724	29.8128
24	22.1447	1.05112	0.26278	28.6583
25	20.4646	0.76291	0.15597	26.8544
26	18.932	0.51708	0.0712	24.3097
27	17.613	0.38569	0.05171	22.0074
28	16.4093	0.26024	0.05934	20.1035
29	15.0887	0.18649	0.04408	18.6794
30	14.224	0.17632	0.02967	16.9603
31	13.6646	0.1458	0.03391	15.6108
32	13.0559	0.10172	0.02119	14.7055
33	12.3558	0.05595	0.0195	13.4815
34	11.6912	0.02628	0.02034	12.5321
35	11.2538	0.00763	0.02289	11.2724
36	10.401	0.000847669	0.01441	10.0484
37	9.99073	0	0.0195	8.68361
38	9.0532	0	0.01695	7.84441
39	8.75651	0	0.0178	6.90688
40	7.93426	0	0.01102	5.96426
41	7.29511	0	0.01272	5.44378
42	6.63392	0	0.00678	4.80294
43	6.06089	0	0.00339	4.1604
44	5.4014	0	0.000847669	3.54499
45	4.7809	0	0	3.11098
46	3.98239	0	0	2.52947
47	3.53821	0	0	2.24804
48	2.90923	0	0	1.77673
49	2.58711	0	0	1.56312
50	2.27008	0	0	1.44783
51	1.97509	0	0	1.24778
52	1.7886	0	0	1.0952
53	1.56312	0	0	0.95957
54	1.39019	0	0	0.87141
55	1.12572	0	0	0.85785
56	1.00026	0	0	0.79173
57	0.89176	0	0	0.67475
58	0.74087	0	0	0.56964
59	0.61372	0	0	0.51539
60	0.58151	0	0	0.50691
61	0.52726	0	0	0.43232
62	0.41706	0	0	0.34924
63	0.38145	0	0	0.27295
64	0.34246	0	0	0.27973
65	0.2543	0	0	0.19158
66	0.24922	0	0	0.18649
67	0.24922	0	0	0.14241
68	0.20005	0	0	0.10342
69	0.16784	0	0	0.0746
70	0.13732	0	0	0.04917
71	0.1102	0	0	0.0712
72	0.09664	0	0	0.06273
73	0.09833	0	0	0.0356
74	0.06442	0	0	0.04577
75	0.05086	0	0	0.04577
76	0.05934	0	0	0.0356
77	0.06103	0	0	0.02034
78	0.04408	0	0	0.03391
79	0.04408	0	0	0.01695
80	0.03221	0	0	0.02204
81	0.03899	0	0	0.03391
82	0.02713	0	0	0.03391
83	0.03221	0	0	0.02204
84	0.02373	0	0	0.01695
85	0.01695	0	0	0.01187
86	0.02373	0	0	0.02543
87	0.00848	0	0	0.02373
88	0.01356	0	0	0.01356
89	0.00848	0	0	0.02543
90	0.01356	0	0	0.02373
91	0.00509	0	0	0.01865
92	0.00848	0	0	0.01695
93	0.01187	0	0	0.00509
94	0.00509	0	0	0.01526
95	0.01017	0	0	0.01017
96	0.0017	0	0	0.01017
97	0	0	0	0.00509
98	0.00339	0	0	0.00339
99	0.00509	0	0	0.00678
100	0	0	0	0.00848
101	0.00339	0	0	0.00678
102	0	0	0	0
103	0.00339	0	0	0.00509
104	0.00509	0	0	0.00509
105	0.0017	0	0	0.00339
106	0	0	0	0.0017
107	0.0017	0	0	0.0017
108	0.0017	0	0	0
109	0	0	0	0
110	0.00339	0	0	0
111	0.00339	0	0	0
112	0.0017	0	0	0
113	0.0017	0	0	0
114	0	0	0	0
115	0.0017	0	0	0
116	0	0	0	0
117	0	0	0	0
118	0	0	0	0
119	0	0	0	0
120	0	0	0	0
121	0	0	0	0
122	0	0	0	0
123	0	0	0	0
124	0	0	0	0
125	0	0	0	0
126	0	0	0	0
127	0	0	0	0
128	0	0	0	0
129	0	0	0	0
130	0	0	0	0
131	0	0	0	0
132	0	0	0	0
133	0	0	0	0
134	0	0	0	0
135	0	0	0	0
136	0	0	0	0
137	0	0	0	0
138	0	0	0	0
139	0	0	0	0
140	0	0	0	0
141	0	0	0	0
142	0	0	0	0
143	0	0	0	0
144	0	0	0	0
145	0	0	0	0
146	0	0	0	0
147	0	0	0	0
148	0	0	0	0
149	0	0	0	0
150	0	0	0	0
151	0	0	0	0
152	0	0	0	0
153	0	0	0	0
154	0	0	0	0
155	0	0	0	0
156	0	0	0	0
157	0	0	0	0
158	0	0	0	0
159	0	0	0	0
160	0	0	0	0
161	0	0	0	0
162	0	0	0	0
163	0	0	0	0
164	0	0	0	0
165	0	0	0	0
166	0	0	0	0
167	0	0	0	0
168	0	0	0	0
169	0	0	0	0
170	0	0	0	0
171	0	0	0	0
172	0	0	0	0
173	0	0	0	0
174	0	0	0	0
175	0	0	0	0
176	0	0	0	0
177	0	0	0	0
178	0	0	0	0
179	0	0	0	0
180	0	0	0	0
181	0	0	0	0
182	0	0	0	0
183	0	0	0	0
184	0	0	0	0
185	0	0	0	0
186	0	0	0	0
187	0	0	0	0
188	0	0	0	0
189	0	0	0	0
190	0	0	0	0
191	0	0	0	0
192	0	0	0	0
193	0	0	0	0
194	0	0	0	0
195	0	0	0	0
196	0	0	0	0
197	0	0	0	0
198	0	0	0	0
199	0	0	0	0
200	0	0	0	0
201	0	0	0	0
202	0	0	0	0
203	0	0	0	0
204	0	0	0	0
205	0	0	0	0
206	0	0	0	0
207	0	0	0	0
208	0	0	0	0
209	0	0	0	0
210	0	0	0	0
211	0	0	0	0
212	0	0	0	0
213	0	0	0	0
214	0	0	0	0
215	0	0	0	0
216	0	0	0	0
217	0	0	0	0
218	0	0	0	0
219	0	0	0	0
220	0	0	0	0
221	0	0	0	0
222	0	0	0	0
223	0	0	0	0
224	0	0	0	0
225	0	0	0	0
226	0	0	0	0
227	0	0	0	0
228	0	0	0	0
229	0	0	0	0
230	0	0	0	0
231	0	0	0	0
232	0	0	0	0
233	0	0	0	0
234	0	0	0	0
235	0	0	0	0
236	0	0	0	0
237	0	0	0	0
238	0	0	0	0
239	0	0	0	0
240	0	0	0	0
241	0	0	0	0
242	0	0	0	0
243	0	0	0	0
244	0	0	0	0
245	0	0	0	0
246	0	0	0	0
247	0	0	0	0
248	0	0	0	0
249	0	0	0	0
250	0	0	0	0
251	0	0	0	0
252	0	0	0	0
253	0	0	0	0
254	0	0	0	0
255	0	0	0	0

## Sheet: fig.3c
T20				A20				G20			C20
Simulation time (ns)	Interaction energy (kJ/mol)			Simulation time (ns)	Interaction energy (kJ/mol)			Simulation time (ns)	Interaction energy (kJ/mol)		Simulation time (ns)	Interaction energy (kJ/mol)
0	-415.401			0	-486.652			0	-222.677		0	-225.863
100	-483.323			100	-440.173			100	-208.685		100	-199.38
200	-435.171			200	-442.306			200	-246.718		200	-207.19
300	-463.073			300	-439.513			300	-199.032		300	-234.09
400	-421.173			400	-334.755			400	-202.349		400	-221.757
500	-424.604			500	-347.68			500	-193.271		500	-205.326
600	-414.258			600	-447.492			600	-196.495		600	-208.847
700	-422.661			700	-445.737			700	-228.191		700	-199.828
800	-477.056			800	-425.909			800	-242.536		800	-158.668
900	-411.221			900	-465.547			900	-236.043		900	-155.66
1000	-429.267			1000	-440.941			1000	-236.214		1000	-151.484
1100	-426.874			1100	-449.948			1100	-278.374		1100	-180.363
1200	-455.579			1200	-436.947			1200	-271.187		1200	-193.69
1300	-447.957			1300	-338.313			1300	-270.946		1300	-196.898
1400	-467.449			1400	-372.003			1400	-265.592		1400	-237.899
1500	-458.532			1500	-366.229			1500	-252.026		1500	-251.212
1600	-422.822			1600	-349.829			1600	-267.015		1600	-252.704
1700	-421.886			1700	-413.364			1700	-254.065		1700	-219.151
1800	-433.58			1800	-392.13			1800	-257.726		1800	-235.359
1900	-443.638			1900	-395.794			1900	-240.069		1900	-261.056
2000	-520.697			2000	-454.167			2000	-265.871		2000	-275.057
2100	-440.595			2100	-450.282			2100	-250.294		2100	-308.506
2200	-431.012			2200	-466.281			2200	-243.169		2200	-317.688
2300	-516.969			2300	-448.72			2300	-251.017		2300	-320.953
2400	-485.459			2400	-449.268			2400	-234.274		2400	-285.348
2500	-498.339			2500	-423.84			2500	-282.021		2500	-246.904
2600	-490			2600	-454.277			2600	-243.553		2600	-259.003
2700	-447.296			2700	-493.888			2700	-302.869		2700	-299.697
2800	-467.095			2800	-477.217			2800	-278.735		2800	-315.542
2900	-471.716			2900	-449.128			2900	-278.374		2900	-346.801
3000	-411.652			3000	-465.067			3000	-283.368		3000	-324.985
3100	-465.872			3100	-472.751			3100	-284.382		3100	-333.64
3200	-451.891			3200	-510.06			3200	-301.425		3200	-321.197
3300	-477.899			3300	-486.942			3300	-279.988		3300	-292.096
3400	-477.02			3400	-494.835			3400	-277.632		3400	-308.385
3500	-438.092			3500	-478.967			3500	-336.872		3500	-327.293
3600	-411.685			3600	-549.483			3600	-309.65		3600	-319.326
3700	-383.254			3700	-548.519			3700	-295.087		3700	-313.25
3800	-361.024			3800	-510.696			3800	-271.835		3800	-305.668
3900	-406.718			3900	-524.823			3900	-277.499		3900	-242.057
4000	-368.477			4000	-475.049			4000	-264.056		4000	-283.34
4100	-360.116			4100	-482.434			4100	-261.388		4100	-279.39
4200	-340.523			4200	-425.169			4200	-289.217		4200	-254.706
4300	-368.093			4300	-503.727			4300	-257.564		4300	-252.988
4400	-351.949			4400	-443.15			4400	-269.733		4400	-270.288
4500	-365.646			4500	-500.966			4500	-326.21		4500	-316.548
4600	-407.463			4600	-458.754			4600	-348.402		4600	-312.097
4700	-370.161			4700	-436.379			4700	-324.998		4700	-269.903
4800	-415.756			4800	-431.018			4800	-334.821		4800	-216.243
4900	-379.458			4900	-418.827			4900	-275.458		4900	-234.693
5000	-403.447			5000	-396.378			5000	-264.713		5000	-305.748
5100	-385.066			5100	-443.784			5100	-286.8		5100	-373.459
5200	-408.192			5200	-437.418			5200	-332.508		5200	-293.152
5300	-433.201			5300	-493.612			5300	-321.536		5300	-292.272
5400	-449.789			5400	-491.017			5400	-333.258		5400	-313.964
5500	-455.765			5500	-466.243			5500	-351.233		5500	-351.528
5600	-413.599			5600	-475.459			5600	-331.082		5600	-354.454
5700	-481.292			5700	-451.549			5700	-331.527		5700	-309.025
5800	-435.251			5800	-485.905			5800	-322.437		5800	-301.367
5900	-454.526			5900	-500.332			5900	-342.135		5900	-245.787
6000	-440.885			6000	-516.194			6000	-354.783		6000	-307.051
6100	-446.54			6100	-486.88			6100	-349.942		6100	-318.45
6200	-444.31			6200	-524.74			6200	-349.797		6200	-319.004
6300	-461.958			6300	-527.273			6300	-347.478		6300	-313.263
6400	-449.495			6400	-554.702			6400	-359.142		6400	-347.085
6500	-426.047			6500	-539.304			6500	-348.565		6500	-319.013
6600	-466.748			6600	-559.444			6600	-330.904		6600	-325.49
6700	-503.864			6700	-530.903			6700	-322.139		6700	-302.026
6800	-507.941			6800	-556.47			6800	-346.446		6800	-359.204
6900	-513.129			6900	-550.667			6900	-344.565		6900	-326.383
7000	-463.917			7000	-565.224			7000	-334.023		7000	-329.295
7100	-501.98			7100	-524.389			7100	-367.487		7100	-378.765
7200	-505.937			7200	-570.915			7200	-359.57		7200	-361.952
7300	-514.253			7300	-650.207			7300	-374.229		7300	-299.047
7400	-516.797			7400	-625.497			7400	-370.061		7400	-256.222
7500	-488.226			7500	-570.377			7500	-378.709		7500	-342.072
7600	-469.184			7600	-577.661			7600	-413.948		7600	-297.642
7700	-465.683			7700	-611.218			7700	-334.528		7700	-291.586
7800	-504.344			7800	-565.679			7800	-367.248		7800	-312.473
7900	-506.354			7900	-613.086			7900	-379.919		7900	-299.753
8000	-519.207			8000	-620.596			8000	-379.16		8000	-318.192
8100	-526.921			8100	-615.598			8100	-446.328		8100	-312.543
8200	-495.594			8200	-604.891			8200	-401.233		8200	-306.002
8300	-476.408			8300	-561.449			8300	-393.24		8300	-349.421
8400	-443.462			8400	-590.9			8400	-405.066		8400	-350.279
8500	-443.648			8500	-569.619			8500	-418.041		8500	-297.845
8600	-495.317			8600	-583.037			8600	-404.758		8600	-314.802
8700	-439.799			8700	-576.539			8700	-401.714		8700	-278.685
8800	-423.231			8800	-592.308			8800	-429.731		8800	-340.931
8900	-429.354			8900	-513.497			8900	-420.408		8900	-343.18
9000	-423.267			9000	-568.777			9000	-427.701		9000	-315.158
9100	-385.094			9100	-581.474			9100	-457.342		9100	-342.779
9200	-366.196			9200	-623.57			9200	-444.711		9200	-285.187
9300	-398.481			9300	-528.99			9300	-398.826		9300	-297.903
9400	-436.334			9400	-493.127			9400	-358.767		9400	-288.833
9500	-393.016			9500	-526.299			9500	-420.186		9500	-299.794
9600	-429.46			9600	-475.08			9600	-449.044		9600	-275.687
9700	-356.999			9700	-544.582			9700	-453.714		9700	-297.744
9800	-381.741			9800	-498.229			9800	-474.077		9800	-258.955
9900	-429.179			9900	-516.119			9900	-483.098		9900	-245.067
10000	-420.308			10000	-565.45			10000	-447.849		10000	-273.654
10100	-454.743			10100	-552.856			10100	-485.292		10100	-269.741
10200	-402.765			10200	-517.127			10200	-420.104		10200	-298.883
10300	-444.51			10300	-541.919			10300	-401.015		10300	-266.095
10400	-467.165			10400	-593.686			10400	-437.956		10400	-280.963
10500	-486.749			10500	-598.876			10500	-475.708		10500	-276.942
10600	-391.78			10600	-561.533			10600	-462.376		10600	-278.383
10700	-466.451			10700	-488.249			10700	-430.882		10700	-290.217
10800	-500.268			10800	-517.977			10800	-426.896		10800	-295.264
10900	-434.73			10900	-578.113			10900	-385.63		10900	-244.183
11000	-429.652			11000	-570.768			11000	-415.381		11000	-285.214
11100	-439.44			11100	-606.925			11100	-460.114		11100	-288.403
11200	-408.493			11200	-645.204			11200	-412.393		11200	-305.194
11300	-453.134			11300	-620.106			11300	-384.133		11300	-293.239
11400	-494.515			11400	-523.822			11400	-456.027		11400	-300.157
11500	-448.866			11500	-591.625			11500	-459.167		11500	-281.867
11600	-508.387			11600	-563.109			11600	-479.94		11600	-302.172
11700	-507.824			11700	-592.406			11700	-451.99		11700	-305.055
11800	-514.374			11800	-628.182			11800	-428.46		11800	-269.717
11900	-518.24			11900	-578.504			11900	-397.656		11900	-315.113
12000	-488.071			12000	-576.276			12000	-384.037		12000	-319.977
12100	-517.601			12100	-563.702			12100	-426.66		12100	-310.428
12200	-520.165			12200	-605.139			12200	-423.896		12200	-261.276
12300	-478.409			12300	-605.077			12300	-417.703		12300	-244.738
12400	-528.767			12400	-599.469			12400	-447.289		12400	-280.439
12500	-517.039			12500	-570.581			12500	-432.306		12500	-266.346
12600	-529.829			12600	-588.794			12600	-445.986		12600	-301.838
12700	-537.6			12700	-561.146			12700	-409.455		12700	-313.046
12800	-548.161			12800	-595.014			12800	-432.759		12800	-255.02
12900	-540.486			12900	-584.126			12900	-398.242		12900	-266.528
13000	-549.929			13000	-595.513			13000	-392.841		13000	-281.814
13100	-542.799			13100	-568.254			13100	-391.036		13100	-275.571
13200	-561.8			13200	-604.763			13200	-370.625		13200	-256.656
13300	-587.565			13300	-547.704			13300	-436.952		13300	-279.442
13400	-534.267			13400	-647.277			13400	-443.371		13400	-276.811
13500	-535.368			13500	-598.253			13500	-441.261		13500	-263.964
13600	-476.332			13600	-637.072			13600	-456.756		13600	-250.265
13700	-534.016			13700	-620.017			13700	-444.368		13700	-240.018
13800	-541.138			13800	-568.978			13800	-412.287		13800	-262.915
13900	-524.717			13900	-567.186			13900	-407.025		13900	-254.761
14000	-558.346			14000	-620.439			14000	-390.78		14000	-268.132
14100	-500.837			14100	-635.195			14100	-432.249		14100	-257.682
14200	-474.093			14200	-628.652			14200	-432.501		14200	-249.199
14300	-502.918			14300	-605.113			14300	-390.956		14300	-265.142
14400	-497.672			14400	-634.249			14400	-399.329		14400	-271.439
14500	-541.673			14500	-652.267			14500	-415.735		14500	-263.157
14600	-519.995			14600	-695.51			14600	-433.164		14600	-246.773
14700	-501.911			14700	-620.33			14700	-439.583		14700	-224.814
14800	-511.544			14800	-599.312			14800	-447.446		14800	-247.42
14900	-503.377			14900	-619.707			14900	-449.553		14900	-247.685
15000	-530.682			15000	-630.336			15000	-446.844		15000	-210.795
15100	-545.039			15100	-604.941			15100	-458.059		15100	-226.641
15200	-556.255			15200	-622.329			15200	-447.612		15200	-237.527
15300	-535.114			15300	-616.178			15300	-457.192		15300	-241.657
15400	-533.712			15400	-588.096			15400	-467.866		15400	-242.514
15500	-470.851			15500	-605.364			15500	-433.695		15500	-243.211
15600	-505.365			15600	-648.521			15600	-406.193		15600	-226.133
15700	-510.249			15700	-605.763			15700	-430.698		15700	-271.677
15800	-486.584			15800	-664.125			15800	-442.327		15800	-279.168
15900	-487.939			15900	-613.671			15900	-475.333		15900	-346.005
16000	-491.21			16000	-694.714			16000	-422.109		16000	-298.105
16100	-531.529			16100	-630.284			16100	-403.343		16100	-334.4
16200	-493.284			16200	-656.223			16200	-439.536		16200	-286.728
16300	-506.801			16300	-647.941			16300	-437.977		16300	-277.989
16400	-486.615			16400	-651.174			16400	-439.267		16400	-279.258
16500	-508.188			16500	-594.148			16500	-398.766		16500	-255.46
16600	-505.427			16600	-648.84			16600	-420.453		16600	-284.319
16700	-535.742			16700	-606.156			16700	-411.525		16700	-288.573
16800	-504.629			16800	-619.358			16800	-443.296		16800	-258.769
16900	-530.285			16900	-670.592			16900	-440.828		16900	-298.993
17000	-541.267			17000	-625.514			17000	-429.518		17000	-287.747
17100	-495.758			17100	-664.893			17100	-426.98		17100	-294.484
17200	-481.821			17200	-705.441			17200	-428.471		17200	-307.264
17300	-489.634			17300	-689.168			17300	-477.027		17300	-249.289
17400	-486.311			17400	-698.948			17400	-454.68		17400	-293.853
17500	-509.194			17500	-628.486			17500	-461.323		17500	-286.206
17600	-482.189			17600	-596.622			17600	-450.627		17600	-253.867
17700	-483.724			17700	-627.805			17700	-445.052		17700	-296.475
17800	-489.868			17800	-643.551			17800	-446.349		17800	-247.939
17900	-523.777			17900	-665.709			17900	-405.852		17900	-287.103
18000	-518.914			18000	-651.241			18000	-435.239		18000	-296.503
18100	-509.447			18100	-663.192			18100	-476.677		18100	-256.35
18200	-481.503			18200	-647.477			18200	-466.249		18200	-290.958
18300	-550.777			18300	-684.079			18300	-459.573		18300	-295.357
18400	-501.125			18400	-609.642			18400	-424.558		18400	-282.009
18500	-505.772			18500	-673.386			18500	-440.793		18500	-302.108
18600	-515.613			18600	-624.369			18600	-394.024		18600	-293.385
18700	-491.221			18700	-698.608			18700	-407.506		18700	-266.373
18800	-501.853			18800	-591.227			18800	-416.514		18800	-287.801
18900	-467.677			18900	-631.768			18900	-370.795		18900	-268.018
19000	-481.015			19000	-649.688			19000	-393.691		19000	-285.13
19100	-447.533			19100	-661.414			19100	-397.492		19100	-271.355
19200	-467.269			19200	-638.034			19200	-429.886		19200	-301.505
19300	-480.594			19300	-627.805			19300	-410.062		19300	-269.805
19400	-502.067			19400	-629.108			19400	-415.347		19400	-257.072
19500	-506.958			19500	-655.295			19500	-444.113		19500	-281.19
19600	-532.352			19600	-627.807			19600	-448.54		19600	-263.008
19700	-523.889			19700	-614.607			19700	-412.033		19700	-266.944
19800	-495.043			19800	-656.037			19800	-487.58		19800	-280.827
19900	-507.406			19900	-652.344			19900	-461.62		19900	-329.797
20000	-489.569			20000	-622.45			20000	-446.774		20000	-283.786
20100	-508.882			20100	-601.775			20100	-445.244		20100	-296.457
20200	-485.104			20200	-606.754			20200	-408.573		20200	-264.8
20300	-507.309			20300	-644.911			20300	-419.21		20300	-285.559
20400	-491.773			20400	-600.346			20400	-391.305		20400	-307.194
20500	-508.159			20500	-590.799			20500	-373.039		20500	-275.219
20600	-468.269			20600	-659.834			20600	-391.793		20600	-270.089
20700	-492.453			20700	-615.887			20700	-393.249		20700	-277.918
20800	-474.167			20800	-658.557			20800	-394.973		20800	-274.997
20900	-479.928			20900	-673.042			20900	-370.699		20900	-303.965
21000	-497.112			21000	-644.83			21000	-426.743		21000	-289.924
21100	-505.975			21100	-630.121			21100	-438.075		21100	-273.968
21200	-483.403			21200	-608.677			21200	-453.933		21200	-301.558
21300	-481.043			21300	-571.566			21300	-450.75		21300	-282.727
21400	-498.157			21400	-671.785			21400	-423.399		21400	-278.332
21500	-463.126			21500	-689.32			21500	-469.359		21500	-313.479
21600	-517.656			21600	-638.44			21600	-422.624		21600	-312.684
21700	-485.024			21700	-625.737			21700	-394.267		21700	-281.488
21800	-521.878			21800	-638.873			21800	-407.344		21800	-290.098
21900	-483.214			21900	-628.557			21900	-394.644		21900	-282.219
22000	-513.437			22000	-610.732			22000	-373.816		22000	-229.597
22100	-507.083			22100	-613.156			22100	-377.365		22100	-259.272
22200	-516.258			22200	-633.94			22200	-371.692		22200	-299.016
22300	-493.377			22300	-638.12			22300	-406.67		22300	-310.755
22400	-483.783			22400	-610.4			22400	-395.637		22400	-279.857
22500	-504.765			22500	-635.372			22500	-378.398		22500	-278.553
22600	-510.858			22600	-639.948			22600	-407.376		22600	-250.216
22700	-517.874			22700	-653.487			22700	-392.92		22700	-245.942
22800	-499.357			22800	-635.867			22800	-361.591		22800	-264.62
22900	-504.88			22900	-627.824			22900	-388.522		22900	-238.315
23000	-533.313			23000	-617.656			23000	-414.671		23000	-261.46
23100	-505.532			23100	-590.869			23100	-395.056		23100	-278.14
23200	-517.003			23200	-586.527			23200	-376.795		23200	-264.952
23300	-539.116			23300	-581.575			23300	-372.846		23300	-294.602
23400	-530.846			23400	-630.452			23400	-411.567		23400	-252.224
23500	-554.232			23500	-692.297			23500	-394.558		23500	-251.248
23600	-518.649			23600	-654.055			23600	-408.129		23600	-278.51
23700	-533.862			23700	-651.832			23700	-363.153		23700	-280.481
23800	-524.407			23800	-608.109			23800	-397.71		23800	-305.112
23900	-514.341			23900	-627.526			23900	-394.941		23900	-274.652
24000	-526.917			24000	-653.032			24000	-409.237		24000	-293.665
24100	-500.196			24100	-656.664			24100	-435.595		24100	-276.123
24200	-528.059			24200	-601.21			24200	-391.199		24200	-274.214
24300	-530.293			24300	-637.183			24300	-420.47		24300	-299.332
24400	-540.255			24400	-680.326			24400	-368.941		24400	-278.198
24500	-504.994			24500	-648.235			24500	-384.551		24500	-327.371
24600	-498.78			24600	-630.413			24600	-372.819		24600	-297.506
24700	-532.727			24700	-646.207			24700	-407.478		24700	-270.284
24800	-533.599			24800	-623.505			24800	-381.636		24800	-291.459
24900	-507.894			24900	-667.099			24900	-370.571		24900	-271.39
25000	-484.468			25000	-693.297			25000	-360.439		25000	-246.448
25100	-517.036			25100	-644.837			25100	-393.022		25100	-248.924
25200	-542.336			25200	-642.111			25200	-372.465		25200	-245.829
25300	-505.473			25300	-638.53			25300	-386.733		25300	-221.604
25400	-535.577			25400	-673.629			25400	-439.048		25400	-261.337
25500	-521.718			25500	-685.391			25500	-445.838		25500	-280.097
25600	-522.817			25600	-714.193			25600	-403.781		25600	-307.131
25700	-562.651			25700	-741.542			25700	-411.769		25700	-296.546
25800	-537.979			25800	-728.751			25800	-412.256		25800	-279.384
25900	-528.907			25900	-703.77			25900	-395.717		25900	-292.32
26000	-483.36			26000	-721.423			26000	-400.81		26000	-277.423
26100	-516.9			26100	-721.349			26100	-424.016		26100	-256.565
26200	-553.996			26200	-657.253			26200	-447.79		26200	-301.546
26300	-515.396			26300	-673.986			26300	-440.476		26300	-297.55
26400	-538.448			26400	-720.807			26400	-422.83		26400	-287.021
26500	-467.773			26500	-690.362			26500	-474.21		26500	-248.334
26600	-535.322			26600	-711.818			26600	-427.955		26600	-249.917
26700	-519.622			26700	-700.375			26700	-480.446		26700	-249.177
26800	-491.348			26800	-682.615			26800	-455.178		26800	-283.454
26900	-445.04			26900	-671.54			26900	-422.294		26900	-302.602
27000	-505.348			27000	-668.69			27000	-420.624		27000	-299.869
27100	-503.898			27100	-659.343			27100	-432.829		27100	-276.361
27200	-501.996			27200	-654.16			27200	-429.961		27200	-311.888
27300	-479.171			27300	-608.88			27300	-442.283		27300	-310.644
27400	-494.785			27400	-611.525			27400	-412.819		27400	-307.557
27500	-474.085			27500	-638.469			27500	-391.635		27500	-299.517
27600	-485.38			27600	-631.923			27600	-346.472		27600	-292.031
27700	-492.747			27700	-651.477			27700	-401.011		27700	-303.7
27800	-507.185			27800	-645.465			27800	-358.672		27800	-293.954
27900	-512.669			27900	-651.931			27900	-403.191		27900	-290.453
28000	-501.267			28000	-681.626			28000	-357.412		28000	-303.823
28100	-534.507			28100	-621.598			28100	-398.618		28100	-286.617
28200	-493.21			28200	-659.532			28200	-320.795		28200	-320.782
28300	-505.877			28300	-675.856			28300	-370.758		28300	-282.753
28400	-488.861			28400	-645.834			28400	-369.313		28400	-309.12
28500	-536.14			28500	-663.873			28500	-376.779		28500	-304.049
28600	-551.203			28600	-630.567			28600	-387.416		28600	-273.438
28700	-493.533			28700	-669.122			28700	-397.392		28700	-233.147
28800	-455.377			28800	-694.311			28800	-310.212		28800	-243.436
28900	-528.997			28900	-710.428			28900	-355.471		28900	-306.083
29000	-526.263			29000	-727.73			29000	-279.816		29000	-320.82
29100	-492.676			29100	-691.619			29100	-303.145		29100	-309.273
29200	-506.021			29200	-691.037			29200	-331.816		29200	-294.271
29300	-522.897			29300	-664.774			29300	-294.859		29300	-294.624
29400	-507.68			29400	-656.763			29400	-345.691		29400	-289.24
29500	-504.186			29500	-683.647			29500	-379.701		29500	-333.05
29600	-481.161			29600	-667.174			29600	-346.367		29600	-299.949
29700	-495.75			29700	-634.318			29700	-361.539		29700	-311.486
29800	-548.878			29800	-676.424			29800	-357.031		29800	-299.338
29900	-486.65			29900	-675.804			29900	-435.342		29900	-308.187
30000	-548.089			30000	-706.089			30000	-400.863		30000	-326.337
30100	-497.111			30100	-691.212			30100	-384.853		30100	-341.717
30200	-515.659			30200	-681.463			30200	-393.464		30200	-300.611
30300	-574.635			30300	-643.641			30300	-364.853		30300	-301.401
30400	-528.479			30400	-665.538			30400	-383.091		30400	-349.887
30500	-496.873			30500	-597.038			30500	-367.771		30500	-363.936
30600	-497.294			30600	-678.419			30600	-397.722		30600	-376.242
30700	-578.958			30700	-680.534			30700	-394.983		30700	-376.201
30800	-575.11			30800	-681.149			30800	-409.593		30800	-388.146
30900	-592.788			30900	-705.372			30900	-373.391		30900	-373.872
31000	-587.905			31000	-667.216			31000	-381.248		31000	-364.559
31100	-536.752			31100	-690.973			31100	-363.737		31100	-379.505
31200	-558.073			31200	-669.725			31200	-350.838		31200	-388.812
31300	-502.909			31300	-670.925			31300	-367.253		31300	-355.441
31400	-484.552			31400	-620.241			31400	-352.839		31400	-339.063
31500	-536.742			31500	-632.212			31500	-353.703		31500	-306.838
31600	-536.393			31600	-660.284			31600	-352.817		31600	-292.988
31700	-537.791			31700	-616.959			31700	-333.345		31700	-325.104
31800	-521.48			31800	-602.712			31800	-390.244		31800	-350.663
31900	-494.675			31900	-646.329			31900	-349.007		31900	-314.951
32000	-548.553			32000	-661.997			32000	-349.782		32000	-287.79
32100	-532.906			32100	-578.841			32100	-363.379		32100	-278.425
32200	-520.316			32200	-639.66			32200	-347.754		32200	-340.923
32300	-523.958			32300	-650.361			32300	-357.21		32300	-361.849
32400	-492.508			32400	-627.504			32400	-376.065		32400	-327.802
32500	-522.001			32500	-640.998			32500	-373.466		32500	-297.461
32600	-483.8			32600	-704.331			32600	-366.889		32600	-310.766
32700	-493.655			32700	-720.441			32700	-367.749		32700	-348.253
32800	-519.121			32800	-716.05			32800	-383.424		32800	-313.573
32900	-516.496			32900	-673.232			32900	-374.208		32900	-328.769
33000	-483.46			33000	-697.927			33000	-346.898		33000	-292.4
33100	-465.995			33100	-708.008			33100	-371.257		33100	-321.943
33200	-522.226			33200	-767.21			33200	-417.171		33200	-359.482
33300	-517.01			33300	-671.293			33300	-417.701		33300	-329.359
33400	-529.045			33400	-675.122			33400	-383.654		33400	-305.552
33500	-531.524			33500	-704.895			33500	-405.99		33500	-303.195
33600	-515.984			33600	-696.414			33600	-390.471		33600	-364.543
33700	-527.79			33700	-659.091			33700	-391.749		33700	-326.04
33800	-523.64			33800	-662.611			33800	-396.598		33800	-336.669
33900	-530.049			33900	-695.844			33900	-365.773		33900	-341.991
34000	-500.263			34000	-686.533			34000	-338.846		34000	-381.414
34100	-517.099			34100	-697.224			34100	-352.805		34100	-326.007
34200	-529.087			34200	-693.826			34200	-353.443		34200	-337.246
34300	-504.748			34300	-666.311			34300	-357.143		34300	-338.303
34400	-501.048			34400	-679.542			34400	-350.462		34400	-349.085
34500	-501.847			34500	-686.327			34500	-291.142		34500	-368.295
34600	-515.189			34600	-661.71			34600	-309.657		34600	-327.415
34700	-521.092			34700	-667.197			34700	-276.815		34700	-294.851
34800	-492.801			34800	-672.058			34800	-263.856		34800	-274.927
34900	-475.051			34900	-665.42			34900	-268.719		34900	-246.581
35000	-541.517			35000	-655.029			35000	-281.494		35000	-228.31
35100	-542.131			35100	-614.33			35100	-275.333		35100	-245.001
35200	-491.157			35200	-609.388			35200	-305.06		35200	-261.676
35300	-512.622			35300	-627.982			35300	-338.965		35300	-284.341
35400	-529.43			35400	-618.161			35400	-313.996		35400	-292.101
35500	-530.139			35500	-640.642			35500	-318.73		35500	-249.664
35600	-558.371			35600	-622.125			35600	-337.135		35600	-258.286
35700	-509.617			35700	-613.712			35700	-344.555		35700	-279.287
35800	-518.19			35800	-609.572			35800	-361.722		35800	-307.008
35900	-503.389			35900	-681.374			35900	-294.06		35900	-274.204
36000	-498.617			36000	-607.141			36000	-322.148		36000	-302.529
36100	-538.235			36100	-610.833			36100	-313.406		36100	-266.91
36200	-506.964			36200	-644.691			36200	-353.993		36200	-292.949
36300	-547.343			36300	-622.599			36300	-337.898		36300	-282.454
36400	-513.916			36400	-658.844			36400	-365.864		36400	-268.595
36500	-509.446			36500	-628.325			36500	-387.63		36500	-262.408
36600	-556.043			36600	-685.643			36600	-341.89		36600	-262.044
36700	-515.451			36700	-693.886			36700	-364.242		36700	-257.183
36800	-506.979			36800	-692.928			36800	-319.777		36800	-276.522
36900	-538.67			36900	-711.511			36900	-355.905		36900	-293.621
37000	-532.439			37000	-719.542			37000	-324.506		37000	-294.222
37100	-513.873			37100	-640.474			37100	-321.254		37100	-282.271
37200	-494.101			37200	-724.971			37200	-338.745		37200	-264.836
37300	-501.833			37300	-723.376			37300	-351.905		37300	-260.063
37400	-486.658			37400	-701.238			37400	-321.786		37400	-292.46
37500	-488.711			37500	-729.381			37500	-335.737		37500	-282.966
37600	-510.047			37600	-717.447			37600	-334.365		37600	-269.607
37700	-515.306			37700	-729.185			37700	-303.475		37700	-293.227
37800	-512.848			37800	-724.947			37800	-291.234		37800	-297.23
37900	-504.102			37900	-707.056			37900	-293.402		37900	-322.72
38000	-491.882			38000	-696.013			38000	-365.021		38000	-333.568
38100	-479.089			38100	-660.348			38100	-287.608		38100	-296.337
38200	-501.355			38200	-697.561			38200	-358.542		38200	-350.316
38300	-473.847			38300	-658.118			38300	-361.113		38300	-335.167
38400	-503.844			38400	-679.74			38400	-368.26		38400	-340.75
38500	-504.74			38500	-713.593			38500	-298.004		38500	-294.148
38600	-468.28			38600	-652.582			38600	-320.324		38600	-295.174
38700	-518.321			38700	-726.327			38700	-372.705		38700	-301.143
38800	-497.876			38800	-699.574			38800	-339.964		38800	-289.415
38900	-513.966			38900	-641.64			38900	-370.512		38900	-297.347
39000	-513.361			39000	-680.231			39000	-352.389		39000	-311.859
39100	-501.312			39100	-664.267			39100	-372.128		39100	-283.978
39200	-476.258			39200	-697.116			39200	-310.595		39200	-250.503
39300	-489.069			39300	-727.234			39300	-368.186		39300	-267.785
39400	-489.987			39400	-702.823			39400	-357.113		39400	-262.051
39500	-508.108			39500	-708.11			39500	-343.631		39500	-266.891
39600	-493.851			39600	-714.728			39600	-341.692		39600	-294.107
39700	-495.351			39700	-718.166			39700	-352.465		39700	-294.772
39800	-533.708			39800	-697.196			39800	-392.373		39800	-264.175
39900	-525.99			39900	-686.607			39900	-361.698		39900	-290.63
40000	-497.259			40000	-701.044			40000	-336.195		40000	-298.116
40100	-543.381			40100	-662.511			40100	-327.456		40100	-325.467
40200	-510.203			40200	-652.531			40200	-365.48		40200	-329.637
40300	-455.408			40300	-656.908			40300	-354.122		40300	-281.095
40400	-503.278			40400	-621.005			40400	-328.094		40400	-288.063
40500	-507.662			40500	-679.353			40500	-340.29		40500	-285.202
40600	-461.671			40600	-644.652			40600	-356.619		40600	-301.247
40700	-490.367			40700	-712.004			40700	-353.597		40700	-292.148
40800	-497.455			40800	-687.448			40800	-349.917		40800	-325.129
40900	-484.566			40900	-681.796			40900	-359.525		40900	-269.385
41000	-516.587			41000	-660.315			41000	-356.961		41000	-253.179
41100	-525.267			41100	-598.255			41100	-329.235		41100	-233.201
41200	-529.893			41200	-639.638			41200	-353.109		41200	-216.27
41300	-518.883			41300	-611.629			41300	-298.443		41300	-252.641
41400	-527.919			41400	-626.708			41400	-295.142		41400	-262.962
41500	-542.024			41500	-633.525			41500	-335.128		41500	-275.242
41600	-497.701			41600	-626.673			41600	-289.38		41600	-243.48
41700	-486.088			41700	-657.623			41700	-292.954		41700	-262.698
41800	-474.519			41800	-660.48			41800	-294.497		41800	-250.596
41900	-478.928			41900	-641.785			41900	-332.191		41900	-290.572
42000	-521.141			42000	-649.587			42000	-319.888		42000	-288.632
42100	-524.239			42100	-605.849			42100	-327.599		42100	-267.206
42200	-515.121			42200	-578.602			42200	-375.361		42200	-271.554
42300	-529.911			42300	-635.846			42300	-338.556		42300	-226.95
42400	-492.836			42400	-632.157			42400	-390.014		42400	-270.304
42500	-500.484			42500	-611.826			42500	-374.952		42500	-244.358
42600	-461.09			42600	-653.69			42600	-386.025		42600	-282.991
42700	-506.323			42700	-640.546			42700	-334.011		42700	-277.763
42800	-485.693			42800	-677.158			42800	-308.443		42800	-266.104
42900	-512.573			42900	-626.034			42900	-342.143		42900	-256.884
43000	-545.614			43000	-613.63			43000	-382.485		43000	-296.034
43100	-486.826			43100	-664.514			43100	-380.225		43100	-289.284
43200	-467.136			43200	-631.039			43200	-379.471		43200	-229.833
43300	-464.484			43300	-608.671			43300	-377.798		43300	-265.048
43400	-513.209			43400	-674.678			43400	-316.899		43400	-231.997
43500	-512.294			43500	-613.053			43500	-317.452		43500	-235.487
43600	-479.733			43600	-649.006			43600	-337.38		43600	-232.088
43700	-485.057			43700	-629.137			43700	-342.676		43700	-263.605
43800	-487.843			43800	-650.487			43800	-355.08		43800	-266.267
43900	-480.067			43900	-655.212			43900	-379.75		43900	-271.304
44000	-533.891			44000	-655.649			44000	-328.37		44000	-230.202
44100	-526.268			44100	-643.762			44100	-323.138		44100	-253.036
44200	-514.916			44200	-621.321			44200	-387.696		44200	-274.273
44300	-473.855			44300	-632.91			44300	-370.099		44300	-229.997
44400	-502.329			44400	-586.467			44400	-314.942		44400	-249.507
44500	-490.332			44500	-650.585			44500	-315.965		44500	-214.307
44600	-463.304			44600	-660.749			44600	-320.711		44600	-229.394
44700	-463.803			44700	-691.915			44700	-372.081		44700	-233.304
44800	-462.31			44800	-650.921			44800	-372.042		44800	-205.664
44900	-461.776			44900	-679.128			44900	-378.55		44900	-232.338
45000	-508.813			45000	-618.007			45000	-387.845		45000	-234.283
45100	-491.176			45100	-674.411			45100	-346.533		45100	-243.485
45200	-521.7			45200	-676.345			45200	-413.523		45200	-245.104
45300	-508.754			45300	-644.201			45300	-371.63		45300	-270.488
45400	-524.71			45400	-693.569			45400	-358.63		45400	-278.275
45500	-534.504			45500	-673.104			45500	-395.854		45500	-302.345
45600	-496.566			45600	-712.126			45600	-344.457		45600	-241.796
45700	-495.942			45700	-672.272			45700	-363.474		45700	-283.7
45800	-494.496			45800	-653.853			45800	-353.246		45800	-281.148
45900	-508.988			45900	-661.269			45900	-335.506		45900	-243.58
46000	-519.259			46000	-659.917			46000	-365.705		46000	-258.526
46100	-502.437			46100	-665.593			46100	-334.72		46100	-257.89
46200	-500.037			46200	-575.351			46200	-294.718		46200	-260.17
46300	-506.705			46300	-652.046			46300	-345.896		46300	-231.311
46400	-516.131			46400	-624.257			46400	-331.512		46400	-212.404
46500	-508.913			46500	-688.939			46500	-346.254		46500	-210.274
46600	-511.749			46600	-641.538			46600	-354.624		46600	-203.12
46700	-506.929			46700	-647.711			46700	-371.744		46700	-218.031
46800	-484.533			46800	-695.46			46800	-343.875		46800	-198.209
46900	-486.777			46900	-574.925			46900	-399.822		46900	-191.928
47000	-531.244			47000	-632.061			47000	-372.2		47000	-200.612
47100	-519.715			47100	-696.793			47100	-340.984		47100	-149.105
47200	-487.459			47200	-669.011			47200	-346.03		47200	-152.715
47300	-517.26			47300	-627.382			47300	-329.382		47300	-167.191
47400	-492.658			47400	-685.588			47400	-377.55		47400	-167.383
47500	-496.405			47500	-703.288			47500	-382.001		47500	-191.256
47600	-505.586			47600	-626.912			47600	-350.778		47600	-184.782
47700	-494.774			47700	-623.798			47700	-378.274		47700	-212.098
47800	-564.386			47800	-630.08			47800	-363.378		47800	-202.65
47900	-508.182			47900	-650.655			47900	-347.982		47900	-253.488
48000	-527.805			48000	-648.291			48000	-350.803		48000	-249.387
48100	-538.143			48100	-642.57			48100	-371.3		48100	-250.388
48200	-483.742			48200	-609.108			48200	-349.612		48200	-281.802
48300	-506.588			48300	-639.377			48300	-366.805		48300	-268.233
48400	-529.228			48400	-651.293			48400	-371.519		48400	-248.01
48500	-534.555			48500	-654.23			48500	-352.35		48500	-280.742
48600	-566.573			48600	-637.23			48600	-377.836		48600	-261.046
48700	-564.715			48700	-647.364			48700	-407.467		48700	-258.06
48800	-489.249			48800	-607.201			48800	-398.844		48800	-235.146
48900	-465.437			48900	-618.581			48900	-364.508		48900	-248.924
49000	-473.597			49000	-642.471			49000	-308.674		49000	-246.423
49100	-471.124			49100	-686.43			49100	-304.846		49100	-229.103
49200	-504.355			49200	-598.746			49200	-318.096		49200	-253.085
49300	-505.063			49300	-621.774			49300	-320.531		49300	-285.515
49400	-501.472			49400	-678.772			49400	-324.333		49400	-238.021
49500	-440.529			49500	-634.178			49500	-381.631		49500	-281.518
49600	-481.91			49600	-644.934			49600	-288.419		49600	-269.194
49700	-456.978			49700	-607.736			49700	-397.836		49700	-262.976
49800	-501.726			49800	-664.119			49800	-349.557		49800	-243.962
49900	-491.841			49900	-628.689			49900	-317.496		49900	-254.61
50000	-439.317			50000	-672.49			50000	-330.114		50000	-253.28
50100	-437.505			50100	-587.669			50100	-358.071		50100	-273.394
50200	-448.041			50200	-648.275			50200	-329.679		50200	-257.711
50300	-494.172			50300	-630.567			50300	-323.093		50300	-243.655
50400	-455.966			50400	-647.018			50400	-339.891		50400	-254.571
50500	-464.863			50500	-663.659			50500	-312.74		50500	-219.223
50600	-465.067			50600	-668.562			50600	-347.555		50600	-224.776
50700	-415.113			50700	-618.821			50700	-273.86		50700	-220.85
50800	-436.435			50800	-694.582			50800	-270.632		50800	-233.193
50900	-492.782			50900	-677.919			50900	-300.357		50900	-218.68
51000	-507.781			51000	-664.802			51000	-284.095		51000	-208.813
51100	-499.932			51100	-705.2			51100	-270.686		51100	-203.438
51200	-479.657			51200	-705.738			51200	-273.26		51200	-231.751
51300	-491.301			51300	-693.038			51300	-244.957		51300	-245.047
51400	-498.697			51400	-685.364			51400	-242.379		51400	-275.572
51500	-488.036			51500	-601.492			51500	-292.18		51500	-259.477
51600	-489.75			51600	-653.745			51600	-266.486		51600	-240.685
51700	-493.083			51700	-693.813			51700	-270.315		51700	-248.681
51800	-529.033			51800	-700.85			51800	-300.55		51800	-246.652
51900	-496.876			51900	-636.272			51900	-258.698		51900	-218.422
52000	-505.741			52000	-709.684			52000	-276.228		52000	-248.209
52100	-473.916			52100	-692.573			52100	-264.682		52100	-249.502
52200	-508.254			52200	-686.028			52200	-390.235		52200	-246.416
52300	-485.509			52300	-636.035			52300	-377.465		52300	-217.322
52400	-513.663			52400	-692.189			52400	-418.204		52400	-232.687
52500	-509.488			52500	-712.64			52500	-407.773		52500	-245.018
52600	-511.8			52600	-714.172			52600	-379.669		52600	-257.674
52700	-510.661			52700	-685.822			52700	-389.995		52700	-257.482
52800	-493.624			52800	-703.869			52800	-429.635		52800	-271.423
52900	-481.59			52900	-717.274			52900	-412.982		52900	-216.076
53000	-506.413			53000	-711.266			53000	-418.305		53000	-217.42
53100	-497.406			53100	-672.824			53100	-419.902		53100	-218.386
53200	-531.628			53200	-665.581			53200	-400.363		53200	-281.186
53300	-505.054			53300	-657.746			53300	-424.795		53300	-223.174
53400	-522.866			53400	-663.666			53400	-383.653		53400	-286.048
53500	-518.466			53500	-685.531			53500	-414.206		53500	-271.546
53600	-512.511			53600	-685.656			53600	-437.987		53600	-270.447
53700	-501.512			53700	-652.151			53700	-446.467		53700	-275.553
53800	-527.413			53800	-615.515			53800	-418.512		53800	-277.033
53900	-480.482			53900	-645.675			53900	-440.982		53900	-260.805
54000	-482.338			54000	-635.641			54000	-449.203		54000	-273.487
54100	-494.534			54100	-625.188			54100	-474.43		54100	-280.109
54200	-481.879			54200	-597.688			54200	-439.758		54200	-256.685
54300	-467.775			54300	-657.93			54300	-437.296		54300	-278.128
54400	-457.044			54400	-672.596			54400	-446.311		54400	-263.546
54500	-491.95			54500	-597.475			54500	-402.717		54500	-258.817
54600	-488.838			54600	-636.946			54600	-420.645		54600	-264.656
54700	-550.573			54700	-644.354			54700	-381.141		54700	-278.624
54800	-541.863			54800	-609.983			54800	-395.122		54800	-276.937
54900	-504.476			54900	-601.163			54900	-394.607		54900	-253.114
55000	-478.67			55000	-573.595			55000	-400.237		55000	-243.141
55100	-464.747			55100	-606.478			55100	-443.519		55100	-228.408
55200	-502.757			55200	-595.792			55200	-451.098		55200	-233.868
55300	-534.171			55300	-574.411			55300	-447.224		55300	-219.588
55400	-527.172			55400	-535.967			55400	-458.021		55400	-233.545
55500	-496.618			55500	-566.269			55500	-441.42		55500	-262.068
55600	-518.874			55600	-574.016			55600	-451.079		55600	-265.91
55700	-524.299			55700	-608.312			55700	-471.833		55700	-260.509
55800	-500.033			55800	-615.394			55800	-483.258		55800	-241.655
55900	-485.793			55900	-631.772			55900	-455.162		55900	-234.676
56000	-509.2			56000	-641.26			56000	-454.875		56000	-236.366
56100	-575.576			56100	-621.4			56100	-470.078		56100	-251.77
56200	-523.449			56200	-616.755			56200	-438.367		56200	-254.949
56300	-514.05			56300	-643.999			56300	-448.643		56300	-271.285
56400	-521.931			56400	-596.166			56400	-425.939		56400	-234.034
56500	-497.613			56500	-645.608			56500	-487.125		56500	-244.12
56600	-515.764			56600	-583.86			56600	-438.133		56600	-275.617
56700	-517.751			56700	-616.18			56700	-511.181		56700	-235.931
56800	-544.68			56800	-631.828			56800	-451.1		56800	-252.468
56900	-517.254			56900	-622.43			56900	-439.605		56900	-252.144
57000	-514.464			57000	-617.978			57000	-422.384		57000	-265.009
57100	-515.876			57100	-621.942			57100	-455.629		57100	-248.721
57200	-458.348			57200	-619.353			57200	-461.605		57200	-238.138
57300	-492.758			57300	-608.332			57300	-456.168		57300	-240.905
57400	-520.693			57400	-653.465			57400	-442.165		57400	-245.126
57500	-528.141			57500	-629.8			57500	-473.495		57500	-280.245
57600	-519.651			57600	-588.628			57600	-437.305		57600	-252.099
57700	-504.584			57700	-584.673			57700	-526.17		57700	-266.193
57800	-487.598			57800	-626.063			57800	-526.387		57800	-267.097
57900	-549.995			57900	-606.098			57900	-471.189		57900	-255.643
58000	-513.305			58000	-612.05			58000	-495.893		58000	-247.818
58100	-521.171			58100	-626.895			58100	-511.795		58100	-255.537
58200	-537.575			58200	-669.506			58200	-495.198		58200	-306.648
58300	-501.507			58300	-617.177			58300	-437.897		58300	-306.904
58400	-495.526			58400	-622.145			58400	-473.467		58400	-281.233
58500	-496.142			58500	-589.113			58500	-464.359		58500	-249.212
58600	-483.929			58600	-715.877			58600	-427.763		58600	-266.38
58700	-498.436			58700	-651.649			58700	-456.923		58700	-252.901
58800	-509.29			58800	-643.64			58800	-446.453		58800	-270.651
58900	-508.345			58900	-635.427			58900	-440.133		58900	-266.948
59000	-484.676			59000	-678.803			59000	-426.683		59000	-283.927
59100	-490.477			59100	-662.132			59100	-425.192		59100	-273.074
59200	-483.537			59200	-725.164			59200	-493.24		59200	-287.046
59300	-534.068			59300	-710.11			59300	-415.303		59300	-288.678
59400	-508.718			59400	-733.504			59400	-376.519		59400	-299.682
59500	-537.205			59500	-664.569			59500	-411.347		59500	-273.302
59600	-483.885			59600	-683.187			59600	-413.227		59600	-266.887
59700	-481.973			59700	-626.647			59700	-440.993		59700	-235.133
59800	-524.57			59800	-689.745			59800	-459.594		59800	-254.995
59900	-508.366			59900	-616.32			59900	-457.194		59900	-249.62
60000	-550.194			60000	-683.49			60000	-431.378		60000	-229.436
60100	-561.047			60100	-662.11			60100	-435.885		60100	-217.469
60200	-510.653			60200	-670.778			60200	-426.59		60200	-271.676
60300	-524.068			60300	-735.57			60300	-417.194		60300	-266.571
60400	-550.356			60400	-659.393			60400	-431.053		60400	-246.274
60500	-525.005			60500	-676.212			60500	-442.979		60500	-240.754
60600	-488.331			60600	-718.371			60600	-392.897		60600	-261.629
60700	-551.53			60700	-721.914			60700	-402.102		60700	-229.099
60800	-519.519			60800	-756.556			60800	-427.174		60800	-253.673
60900	-534.782			60900	-728.2			60900	-412.003		60900	-250.932
61000	-523.075			61000	-748.52			61000	-470.898		61000	-267.023
61100	-485.638			61100	-704.381			61100	-409.691		61100	-254.906
61200	-460.988			61200	-721.42			61200	-367.306		61200	-267.704
61300	-494.736			61300	-697.829			61300	-430.267		61300	-271.189
61400	-544.162			61400	-690.04			61400	-404.838		61400	-269.821
61500	-515.627			61500	-667.402			61500	-416.042		61500	-251.74
61600	-502.397			61600	-680.86			61600	-420.093		61600	-283.137
61700	-493.733			61700	-680.627			61700	-350.849		61700	-267.334
61800	-524.26			61800	-658.013			61800	-377.323		61800	-237.029
61900	-537.899			61900	-655.978			61900	-407.85		61900	-250.63
62000	-523.116			62000	-667.44			62000	-435.238		62000	-199.576
62100	-547.103			62100	-661.158			62100	-401.67		62100	-280.323
62200	-506.428			62200	-728.517			62200	-394.897		62200	-274.229
62300	-523.264			62300	-669.703			62300	-444.539		62300	-238.402
62400	-519.99			62400	-671.963			62400	-443.119		62400	-248.474
62500	-558.979			62500	-706.688			62500	-448.2		62500	-280.496
62600	-530.745			62600	-714.244			62600	-401.394		62600	-244.693
62700	-526.565			62700	-728.155			62700	-403.702		62700	-256.554
62800	-515.517			62800	-690.608			62800	-456.271		62800	-280.351
62900	-499.28			62900	-674.328			62900	-396.116		62900	-257.928
63000	-529.668			63000	-679.842			63000	-397.473		63000	-253.174
63100	-549.312			63100	-697.26			63100	-385.135		63100	-276.789
63200	-553.937			63200	-684.232			63200	-391.769		63200	-269.222
63300	-559.917			63300	-671.959			63300	-364.242		63300	-246.047
63400	-506.558			63400	-709.889			63400	-421.435		63400	-227.361
63500	-534.26			63500	-651.739			63500	-396.036		63500	-263.13
63600	-555.169			63600	-688.664			63600	-386.941		63600	-271.214
63700	-521.154			63700	-667.911			63700	-384.047		63700	-243.642
63800	-520.571			63800	-647.243			63800	-395.308		63800	-269.852
63900	-536.844			63900	-650.849			63900	-417.062		63900	-237.158
64000	-542.742			64000	-699.936			64000	-395.983		64000	-273.225
64100	-539.713			64100	-664.256			64100	-384.617		64100	-252.845
64200	-547.001			64200	-676.853			64200	-404.201		64200	-274.707
64300	-521.875			64300	-687.959			64300	-417.94		64300	-269.487
64400	-527.727			64400	-717.778			64400	-386.905		64400	-249.62
64500	-522.978			64500	-691.712			64500	-425.082		64500	-274.257
64600	-551.216			64600	-704.019			64600	-400.222		64600	-268.638
64700	-523.245			64700	-638.721			64700	-379.351		64700	-251.78
64800	-520.02			64800	-679.209			64800	-397.58		64800	-246.364
64900	-520.089			64900	-668.543			64900	-395.053		64900	-243.166
65000	-519.408			65000	-704.623			65000	-416.688		65000	-267.02
65100	-524.027			65100	-702.5			65100	-417.001		65100	-263.916
65200	-525.58			65200	-709.437			65200	-434.645		65200	-259.323
65300	-501.007			65300	-719.384			65300	-401.069		65300	-234.562
65400	-518.668			65400	-754.437			65400	-411.182		65400	-262.282
65500	-490.921			65500	-678.151			65500	-402.387		65500	-234.177
65600	-503.486			65600	-665.304			65600	-406.605		65600	-227.232
65700	-526.758			65700	-610.073			65700	-376.131		65700	-248.76
65800	-499.567			65800	-699.489			65800	-396.664		65800	-249.678
65900	-504.209			65900	-662.481			65900	-394.832		65900	-232.81
66000	-495.994			66000	-617.392			66000	-424.363		66000	-257.534
66100	-499.815			66100	-616.45			66100	-428.246		66100	-225.04
66200	-462.562			66200	-593.333			66200	-455.928		66200	-234.437
66300	-480.667			66300	-679.705			66300	-422.714		66300	-244.419
66400	-488.432			66400	-707.454			66400	-398.519		66400	-260.382
66500	-491.331			66500	-687.278			66500	-414.587		66500	-227.687
66600	-478.004			66600	-675.47			66600	-429.925		66600	-252.055
66700	-501.382			66700	-705.72			66700	-417.625		66700	-254.07
66800	-491.116			66800	-702.945			66800	-381.643		66800	-217.88
66900	-528.767			66900	-731.18			66900	-438.983		66900	-244.685
67000	-522.864			67000	-652.39			67000	-435.178		67000	-218.859
67100	-520.354			67100	-645.209			67100	-423.69		67100	-210.357
67200	-524.214			67200	-591.207			67200	-473.737		67200	-229.441
67300	-517.434			67300	-596.502			67300	-476.227		67300	-260.904
67400	-511.13			67400	-605.406			67400	-406.924		67400	-259.26
67500	-540.449			67500	-651.712			67500	-396.816		67500	-265.095
67600	-498.832			67600	-585.346			67600	-423.308		67600	-287.039
67700	-519.585			67700	-613.484			67700	-408.011		67700	-251.331
67800	-503.452			67800	-634.952			67800	-422.347		67800	-278.626
67900	-502.471			67900	-611.552			67900	-404.66		67900	-280.338
68000	-538.03			68000	-537.098			68000	-438.542		68000	-269.314
68100	-516.045			68100	-553.804			68100	-401.171		68100	-258.459
68200	-535.053			68200	-587.667			68200	-414.391		68200	-267.983
68300	-513.84			68300	-655.095			68300	-413.542		68300	-255.734
68400	-550.235			68400	-640.836			68400	-401.098		68400	-270.907
68500	-484.937			68500	-621.871			68500	-401.043		68500	-250.199
68600	-539.885			68600	-637.906			68600	-395.447		68600	-257.197
68700	-517.473			68700	-670.695			68700	-383.782		68700	-252.879
68800	-522.898			68800	-645.479			68800	-340.467		68800	-230.795
68900	-544.024			68900	-698.868			68900	-359.142		68900	-214.598
69000	-552.459			69000	-612.867			69000	-350.091		69000	-222.771
69100	-587.803			69100	-665.416			69100	-338.983		69100	-301.61
69200	-575.578			69200	-666.857			69200	-373.505		69200	-287.717
69300	-583.451			69300	-680.268			69300	-360.785		69300	-295.379
69400	-543.376			69400	-657.356			69400	-371.141		69400	-294.022
69500	-498.021			69500	-627.169			69500	-361.565		69500	-255.557
69600	-493.894			69600	-647.04			69600	-363.169		69600	-290.044
69700	-504.448			69700	-618.732			69700	-412.346		69700	-261.275
69800	-500.248			69800	-654.454			69800	-382.001		69800	-247.624
69900	-498.722			69900	-720.295			69900	-352.58		69900	-260.001
70000	-504.814			70000	-715.593			70000	-353.063		70000	-232.396
70100	-501.47			70100	-657.994			70100	-367.869		70100	-253.857
70200	-490.185			70200	-623.726			70200	-456.219		70200	-269.347
70300	-577.457			70300	-644.845			70300	-417.085		70300	-243.372
70400	-527.19			70400	-693.734			70400	-392.806		70400	-274.043
70500	-531.63			70500	-727.498			70500	-413.903		70500	-260.223
70600	-498.577			70600	-712.933			70600	-400.831		70600	-270.532
70700	-517.205			70700	-684.904			70700	-437.753		70700	-262.267
70800	-486.13			70800	-711.882			70800	-444.304		70800	-301.924
70900	-530.688			70900	-703.738			70900	-420.518		70900	-277.75
71000	-491.186			71000	-707.906			71000	-442.354		71000	-280.564
71100	-494.358			71100	-678.899			71100	-434.361		71100	-261.655
71200	-490.663			71200	-664.049			71200	-380.072		71200	-288.807
71300	-511.171			71300	-684.576			71300	-429.35		71300	-275.186
71400	-479.273			71400	-682.223			71400	-398.443		71400	-282.987
71500	-434.766			71500	-652.803			71500	-354.464		71500	-268.846
71600	-520.934			71600	-690.899			71600	-335.024		71600	-292.305
71700	-445.777			71700	-754.957			71700	-333.9		71700	-266.821
71800	-490.09			71800	-726.246			71800	-357.601		71800	-288.904
71900	-479.422			71900	-698.621			71900	-334.582		71900	-261.036
72000	-502.457			72000	-684.652			72000	-391.998		72000	-251.8
72100	-482.831			72100	-675.947			72100	-381.31		72100	-274.76
72200	-490.557			72200	-672.379			72200	-341.022		72200	-268.831
72300	-498.177			72300	-665.941			72300	-353.111		72300	-258.854
72400	-504.173			72400	-651.036			72400	-389.65		72400	-240.688
72500	-528.555			72500	-662.261			72500	-404.942		72500	-276.316
72600	-504.388			72600	-668.827			72600	-395.933		72600	-289.279
72700	-498.399			72700	-675.006			72700	-346.434		72700	-247.011
72800	-503.449			72800	-642.465			72800	-354.472		72800	-277.574
72900	-504.334			72900	-597.891			72900	-415.994		72900	-257.894
73000	-533.088			73000	-576.175			73000	-396.7		73000	-270.786
73100	-495.649			73100	-537.279			73100	-372.389		73100	-269.541
73200	-496.082			73200	-594.964			73200	-393.565		73200	-270.155
73300	-504.703			73300	-579.474			73300	-414.021		73300	-242.199
73400	-528.339			73400	-567.651			73400	-384.405		73400	-264.801
73500	-549.802			73500	-632.191			73500	-384.745		73500	-280.618
73600	-491.964			73600	-622.237			73600	-405.998		73600	-241.881
73700	-515.041			73700	-614.856			73700	-373.945		73700	-265.902
73800	-529.034			73800	-633.282			73800	-395.198		73800	-278.053
73900	-532.648			73900	-617.642			73900	-355.316		73900	-267.29
74000	-534.148			74000	-627.872			74000	-383.697		74000	-257.622
74100	-503.323			74100	-617.611			74100	-385.565		74100	-219.649
74200	-514.332			74200	-606.595			74200	-364.213		74200	-253.846
74300	-513.533			74300	-647.145			74300	-357.184		74300	-256.232
74400	-526.141			74400	-623.123			74400	-384.252		74400	-263.417
74500	-524.578			74500	-635.897			74500	-416.351		74500	-257.313
74600	-561.052			74600	-499.29			74600	-388.984		74600	-268.042
74700	-528.276			74700	-536.402			74700	-403.633		74700	-274.708
74800	-499.687			74800	-527.354			74800	-403.209		74800	-259.628
74900	-519.294			74900	-572.797			74900	-372.683		74900	-281.366
75000	-500.042			75000	-571.945			75000	-387.683		75000	-258.246
75100	-504.741			75100	-568.752			75100	-360.554		75100	-255.996
75200	-498.4			75200	-611.474			75200	-381.34		75200	-256.529
75300	-518.34			75300	-540.21			75300	-390.857		75300	-237.88
75400	-512.033			75400	-559.778			75400	-381.989		75400	-257.097
75500	-518.757			75500	-583.867			75500	-379.344		75500	-217.86
75600	-534.356			75600	-621.589			75600	-366.366		75600	-218.014
75700	-562.943			75700	-637.875			75700	-382.436		75700	-244.831
75800	-503.782			75800	-654.537			75800	-398.423		75800	-281.251
75900	-496.114			75900	-621.92			75900	-438.605		75900	-235.3
76000	-534.085			76000	-624.984			76000	-366.116		76000	-247.37
76100	-500.664			76100	-593.47			76100	-393.119		76100	-255.179
76200	-499.614			76200	-609.598			76200	-399.124		76200	-241.349
76300	-534.055			76300	-564.714			76300	-346.626		76300	-268.073
76400	-505.635			76400	-616.32			76400	-379.289		76400	-213.043
76500	-519.733			76500	-594.51			76500	-367.054		76500	-245.66
76600	-508.584			76600	-665.565			76600	-363.232		76600	-236.733
76700	-529.118			76700	-658.036			76700	-373.596		76700	-197.758
76800	-493.712			76800	-654.892			76800	-356.602		76800	-214.385
76900	-506.194			76900	-630.108			76900	-382.848		76900	-224.951
77000	-494.277			77000	-682.331			77000	-383.823		77000	-214.408
77100	-525.639			77100	-615.782			77100	-376.548		77100	-249.918
77200	-525.368			77200	-616.404			77200	-366.384		77200	-250.064
77300	-529.054			77300	-675.867			77300	-353.029		77300	-240.458
77400	-522.076			77400	-668.537			77400	-375.446		77400	-228.769
77500	-532.04			77500	-652.303			77500	-374.306		77500	-254.31
77600	-516.872			77600	-621.899			77600	-434.15		77600	-266.216
77700	-547.045			77700	-644.174			77700	-411.419		77700	-258.158
77800	-493.103			77800	-620.177			77800	-353.274		77800	-272.748
77900	-503.522			77900	-661.496			77900	-373.794		77900	-254.224
78000	-521.32			78000	-656.098			78000	-348.817		78000	-277.643
78100	-526.624			78100	-640.819			78100	-388.305		78100	-270.753
78200	-495.474			78200	-604.479			78200	-371.607		78200	-283.644
78300	-503.71			78300	-624.817			78300	-366.622		78300	-225.55
78400	-560.094			78400	-670.889			78400	-370.586		78400	-225.071
78500	-495.221			78500	-641.77			78500	-417.179		78500	-257.693
78600	-502.904			78600	-604.2			78600	-356.133		78600	-218.552
78700	-538.835			78700	-686.346			78700	-377.962		78700	-232.883
78800	-453.647			78800	-607.688			78800	-351.28		78800	-234.056
78900	-491.743			78900	-628.228			78900	-314.302		78900	-255.249
79000	-460.739			79000	-654.036			79000	-383.01		79000	-246.897
79100	-461.553			79100	-630.481			79100	-364.15		79100	-251.455
79200	-468.723			79200	-585.897			79200	-401.337		79200	-249.075
79300	-469.419			79300	-625.696			79300	-347.781		79300	-252.056
79400	-516.522			79400	-628.99			79400	-415.283		79400	-239.611
79500	-445.177			79500	-648.078			79500	-444.41		79500	-237.781
79600	-506.041			79600	-609.328			79600	-407.38		79600	-244.168
79700	-491.784			79700	-627.911			79700	-397.484		79700	-225.17
79800	-467.375			79800	-558.908			79800	-423.822		79800	-249.179
79900	-487.52			79900	-564.481			79900	-391.433		79900	-196.755
80000	-461.96			80000	-579.149			80000	-391.602		80000	-242.896
80100	-499.456			80100	-580.542			80100	-421.731		80100	-213.089
80200	-510.062			80200	-561.816			80200	-415.686		80200	-233.851
80300	-531.237			80300	-591.744			80300	-436.305		80300	-259.361
80400	-531.027			80400	-602.778			80400	-399.879		80400	-237.327
80500	-501.469			80500	-594.128			80500	-390.806		80500	-181.405
80600	-524.65			80600	-601.205			80600	-395.765		80600	-236.207
80700	-537.288			80700	-583.19			80700	-441.921		80700	-222.173
80800	-526.938			80800	-594.569			80800	-378.109		80800	-182.288
80900	-519.786			80900	-546.283			80900	-381.589		80900	-229.688
81000	-533.784			81000	-539.11			81000	-329.366		81000	-239.551
81100	-531.538			81100	-517.014			81100	-371.444		81100	-231.982
81200	-542.709			81200	-563.626			81200	-352.626		81200	-261.178
81300	-526.459			81300	-556.291			81300	-335.394		81300	-274.194
81400	-516.847			81400	-596.51			81400	-384.869		81400	-256.328
81500	-536.448			81500	-499.731			81500	-381.688		81500	-270.421
81600	-550.158			81600	-579.53			81600	-396.565		81600	-234.297
81700	-527.232			81700	-554.877			81700	-400.391		81700	-239.282
81800	-523.457			81800	-555.181			81800	-392.612		81800	-238.112
81900	-517.957			81900	-543.296			81900	-369.204		81900	-234.024
82000	-511.318			82000	-589.22			82000	-386.191		82000	-216.515
82100	-528.793			82100	-595.276			82100	-351.244		82100	-239.213
82200	-546.425			82200	-610.041			82200	-379.319		82200	-280.588
82300	-541.4			82300	-621.759			82300	-375.62		82300	-224.577
82400	-506.896			82400	-614.54			82400	-387.535		82400	-235.993
82500	-522.598			82500	-594.707			82500	-381.627		82500	-228.655
82600	-493.699			82600	-599.838			82600	-406.57		82600	-210.44
82700	-547.077			82700	-612.143			82700	-395.233		82700	-235.785
82800	-500.486			82800	-590.987			82800	-380.752		82800	-241.937
82900	-546.995			82900	-620.077			82900	-418.169		82900	-248.591
83000	-536.269			83000	-625.501			83000	-358.577		83000	-253.08
83100	-488.427			83100	-595.664			83100	-395.837		83100	-230.042
83200	-516.87			83200	-623.123			83200	-416.881		83200	-206.822
83300	-468.535			83300	-674.975			83300	-352.472		83300	-258.004
83400	-529.761			83400	-587.611			83400	-362.968		83400	-228.126
83500	-515.836			83500	-610.763			83500	-382.917		83500	-265.151
83600	-503.226			83600	-583.541			83600	-358.486		83600	-234.18
83700	-516.024			83700	-615.056			83700	-390.463		83700	-255.97
83800	-532.246			83800	-650.078			83800	-404.839		83800	-253.716
83900	-505.197			83900	-606.601			83900	-408.659		83900	-277.196
84000	-500.513			84000	-589.86			84000	-405.254		84000	-249.711
84100	-511.383			84100	-541.061			84100	-423.84		84100	-253.098
84200	-530.461			84200	-539.481			84200	-427.227		84200	-293.777
84300	-535.763			84300	-586.463			84300	-404.67		84300	-240.678
84400	-521.931			84400	-572.983			84400	-456.305		84400	-225.942
84500	-518.256			84500	-574.39			84500	-447.903		84500	-217.915
84600	-538.954			84600	-525.623			84600	-435.146		84600	-253.847
84700	-535.43			84700	-576.861			84700	-416.547		84700	-206.689
84800	-491.988			84800	-548.207			84800	-412.771		84800	-247.061
84900	-494.941			84900	-585.234			84900	-436.771		84900	-248.362
85000	-517.496			85000	-577.257			85000	-446.763		85000	-232.354
85100	-476.414			85100	-643.718			85100	-470.348		85100	-250.663
85200	-494.275			85200	-608.431			85200	-436.961		85200	-261.646
85300	-511.184			85300	-694.891			85300	-394.033		85300	-228.264
85400	-525.784			85400	-656.659			85400	-444.571		85400	-258.002
85500	-527.71			85500	-595.237			85500	-451.263		85500	-294.763
85600	-516.853			85600	-688.242			85600	-414.201		85600	-256.013
85700	-547.353			85700	-641.543			85700	-446.722		85700	-261.221
85800	-492.314			85800	-664.104			85800	-426.037		85800	-271.668
85900	-522.075			85900	-662.715			85900	-436.635		85900	-260.08
86000	-517.088			86000	-594.134			86000	-436.413		86000	-265.464
86100	-512.912			86100	-667.732			86100	-386.03		86100	-244.724
86200	-537.944			86200	-639.253			86200	-418.411		86200	-213.487
86300	-529.027			86300	-634.775			86300	-435.545		86300	-235.839
86400	-494.876			86400	-596.029			86400	-420.387		86400	-246.515
86500	-546.414			86500	-589.524			86500	-437.492		86500	-277.261
86600	-528.769			86600	-689.381			86600	-455.348		86600	-235.384
86700	-529.825			86700	-608.584			86700	-398.188		86700	-226.165
86800	-522.524			86800	-622.358			86800	-424.002		86800	-230.064
86900	-490.247			86900	-596.006			86900	-430.672		86900	-234.956
87000	-506.835			87000	-670.353			87000	-402.064		87000	-267.308
87100	-514.875			87100	-620.41			87100	-427.326		87100	-223.359
87200	-539.294			87200	-621.563			87200	-409.304		87200	-241.389
87300	-553.738			87300	-585.113			87300	-435.78		87300	-258.15
87400	-559.096			87400	-653.13			87400	-421.992		87400	-279.453
87500	-510.317			87500	-647.748			87500	-399.958		87500	-255.867
87600	-569.968			87600	-619.2			87600	-447.951		87600	-276.762
87700	-548.531			87700	-638.569			87700	-440.662		87700	-258.034
87800	-525.208			87800	-656.094			87800	-415.644		87800	-243.554
87900	-535.99			87900	-664.397			87900	-444.13		87900	-227.21
88000	-561.665			88000	-647.05			88000	-391.059		88000	-253.587
88100	-503.608			88100	-623.508			88100	-436.418		88100	-231.48
88200	-524.718			88200	-637.769			88200	-444.266		88200	-248.907
88300	-523.177			88300	-662.965			88300	-431.133		88300	-262.032
88400	-518.7			88400	-720.223			88400	-410.784		88400	-262.301
88500	-449.904			88500	-675.022			88500	-412.546		88500	-264.883
88600	-525.984			88600	-611.711			88600	-414.848		88600	-254.682
88700	-540.371			88700	-612.309			88700	-422.207		88700	-245.738
88800	-549.327			88800	-620.142			88800	-429.883		88800	-259.67
88900	-520.015			88900	-631.229			88900	-406.117		88900	-253.99
89000	-486.454			89000	-596.886			89000	-395.843		89000	-249.615
89100	-517.052			89100	-621.878			89100	-368.257		89100	-241.396
89200	-522.192			89200	-624.849			89200	-350.408		89200	-233.583
89300	-534.491			89300	-643.556			89300	-381.023		89300	-247.445
89400	-540.69			89400	-663.015			89400	-392.532		89400	-227.762
89500	-508.52			89500	-652.495			89500	-397.699		89500	-248.512
89600	-455.563			89600	-624.286			89600	-403.688		89600	-256.637
89700	-508.869			89700	-629.312			89700	-411.872		89700	-226.421
89800	-529.821			89800	-632.799			89800	-356.458		89800	-258.059
89900	-558.331			89900	-719.011			89900	-377.416		89900	-273.206
90000	-492.005			90000	-671.353			90000	-401.191		90000	-256.29
90100	-545.34			90100	-666.445			90100	-447.681		90100	-257.904
90200	-567.361			90200	-690.243			90200	-458.343		90200	-268.169
90300	-544.704			90300	-619.711			90300	-422.121		90300	-238.817
90400	-518.278			90400	-595.611			90400	-383.916		90400	-292.722
90500	-538.299			90500	-610.783			90500	-371.069		90500	-246.789
90600	-501.261			90600	-568.577			90600	-396.757		90600	-274.83
90700	-526.29			90700	-620.532			90700	-402.384		90700	-268.031
90800	-518.799			90800	-624.168			90800	-432.27		90800	-243.28
90900	-544.345			90900	-640.701			90900	-406.342		90900	-245.078
91000	-565.985			91000	-615.603			91000	-422.469		91000	-248.139
91100	-481.262			91100	-580.448			91100	-395.126		91100	-205.899
91200	-549.952			91200	-619.956			91200	-402.773		91200	-262.991
91300	-565.424			91300	-642.818			91300	-403.937		91300	-290.831
91400	-575.003			91400	-597.781			91400	-409		91400	-250.145
91500	-580.636			91500	-607.168			91500	-349.99		91500	-273.211
91600	-585.606			91600	-646.679			91600	-391.555		91600	-222.708
91700	-589.834			91700	-655.062			91700	-424.17		91700	-222.117
91800	-592.663			91800	-642.936			91800	-397.032		91800	-238.613
91900	-543.756			91900	-664.952			91900	-394.38		91900	-216.112
92000	-556.798			92000	-615.604			92000	-361.298		92000	-188.037
92100	-575.353			92100	-633.712			92100	-377.175		92100	-206.79
92200	-547.822			92200	-649.408			92200	-365.146		92200	-200.988
92300	-519.185			92300	-651.412			92300	-368.612		92300	-198.947
92400	-569.001			92400	-689.304			92400	-384.245		92400	-215.713
92500	-532.373			92500	-696.943			92500	-399.387		92500	-194.464
92600	-518.601			92600	-650.89			92600	-408.266		92600	-201.514
92700	-544.127			92700	-721.346			92700	-334.9		92700	-204.61
92800	-563.773			92800	-729.862			92800	-398.556		92800	-191.474
92900	-504.439			92900	-689.273			92900	-417.945		92900	-173.54
93000	-490.193			93000	-734.426			93000	-429.319		93000	-215.09
93100	-545.203			93100	-700.805			93100	-433.786		93100	-201.85
93200	-527.421			93200	-745.149			93200	-449.236		93200	-205.406
93300	-517.317			93300	-769.208			93300	-423.324		93300	-195.273
93400	-494.825			93400	-722.348			93400	-391.602		93400	-188.68
93500	-497.037			93500	-741.127			93500	-393.232		93500	-204.674
93600	-465.344			93600	-734.801			93600	-363.361		93600	-199.202
93700	-469.645			93700	-665.097			93700	-385.715		93700	-196.718
93800	-490.483			93800	-715.015			93800	-395.4		93800	-201.824
93900	-555.461			93900	-680.509			93900	-403.806		93900	-204.423
94000	-533.109			94000	-721.307			94000	-417.626		94000	-187.559
94100	-507.746			94100	-685.785			94100	-430.278		94100	-212.348
94200	-569.606			94200	-730.486			94200	-416.177		94200	-194.505
94300	-512.435			94300	-678.14			94300	-455.178		94300	-197.787
94400	-537.236			94400	-716.834			94400	-431.833		94400	-194.973
94500	-508.661			94500	-712.882			94500	-447.798		94500	-176.808
94600	-563.664			94600	-659.724			94600	-403.055		94600	-191.015
94700	-530.547			94700	-669.251			94700	-438.626		94700	-223.068
94800	-521.568			94800	-702.163			94800	-433.671		94800	-203.152
94900	-510.976			94900	-648.213			94900	-443.122		94900	-201.016
95000	-517.942			95000	-626.001			95000	-448.114		95000	-189.089
95100	-548.393			95100	-673.12			95100	-412.867		95100	-211.672
95200	-544.773			95200	-660.478			95200	-411.776		95200	-190.359
95300	-533.385			95300	-629.029			95300	-387.944		95300	-233.69
95400	-560.783			95400	-625.209			95400	-379.234		95400	-208.242
95500	-498.362			95500	-588.224			95500	-408.5		95500	-212.947
95600	-544.34			95600	-564.333			95600	-379.506		95600	-190.597
95700	-487.645			95700	-624.055			95700	-430.39		95700	-197.956
95800	-470.431			95800	-665.278			95800	-437.245		95800	-205.632
95900	-522.112			95900	-614.501			95900	-453.082		95900	-199.599
96000	-571.137			96000	-676.331			96000	-446.664		96000	-240.94
96100	-551.169			96100	-624.845			96100	-434.651		96100	-194.346
96200	-544.869			96200	-641.306			96200	-441.151		96200	-167.139
96300	-583.924			96300	-572.173			96300	-419.378		96300	-200.789
96400	-575.717			96400	-597.28			96400	-466.161		96400	-208.44
96500	-547.055			96500	-630.767			96500	-416.83		96500	-225.504
96600	-541.653			96600	-601.087			96600	-443.157		96600	-193.064
96700	-604.974			96700	-583.395			96700	-455.141		96700	-243.76
96800	-576.364			96800	-610.081			96800	-449.497		96800	-219.524
96900	-555.698			96900	-609.008			96900	-448.072		96900	-168.78
97000	-546.154			97000	-629.145			97000	-399.688		97000	-196.358
97100	-571.627			97100	-646.906			97100	-444.253		97100	-191.557
97200	-562.667			97200	-639.406			97200	-400.015		97200	-188.31
97300	-574.003			97300	-618.102			97300	-417.896		97300	-175.02
97400	-523.593			97400	-672.715			97400	-427.01		97400	-177.018
97500	-548.648			97500	-610.784			97500	-439.668		97500	-180.706
97600	-563.061			97600	-640.696			97600	-382.783		97600	-184.308
97700	-550.55			97700	-632.828			97700	-421.603		97700	-179.845
97800	-521.248			97800	-655.146			97800	-413.474		97800	-179.366
97900	-570.933			97900	-650.665			97900	-415.997		97900	-181.535
98000	-559.222			98000	-648.535			98000	-401.926		98000	-190.294
98100	-534.432			98100	-670.25			98100	-459.987		98100	-173.102
98200	-504.029			98200	-625.585			98200	-432.097		98200	-187.316
98300	-541.837			98300	-630.04			98300	-397.856		98300	-203.021
98400	-487.391			98400	-601.788			98400	-396.611		98400	-180.822
98500	-499.98			98500	-628.99			98500	-375.676		98500	-176.303
98600	-561.629			98600	-538.864			98600	-438.837		98600	-181.873
98700	-522.836			98700	-587.982			98700	-416.924		98700	-196.963
98800	-504.937			98800	-579.105			98800	-398.795		98800	-208.385
98900	-517.276			98900	-601.186			98900	-439.621		98900	-205.976
99000	-517.233			99000	-643.318			99000	-372.123		99000	-219.292
99100	-489.726			99100	-633.934			99100	-432.026		99100	-223.285
99200	-555.22			99200	-639.991			99200	-387.598		99200	-198.355
99300	-527.941			99300	-634.156			99300	-424.512		99300	-205.372
99400	-553.276			99400	-648.428			99400	-444.722		99400	-196.049
99500	-574.993			99500	-649.018			99500	-423.605		99500	-201.659
99600	-531.671			99600	-624.809			99600	-426.699		99600	-211.524
99700	-543.72			99700	-651.184			99700	-406.115		99700	-229.274
99800	-579.361			99800	-620.216			99800	-412.929		99800	-197.335
99900	-563.806			99900	-623.57			99900	-380.036		99900	-182.248
100000	-568.62			100000	-622.652			100000	-416.525		100000	-223.912
100100	-549.9			100100	-638.111			100100	-377.671		100100	-232.23
100200	-523.75			100200	-604.677			100200	-370.914		100200	-208.616
100300	-527.241			100300	-610.133			100300	-391.607		100300	-225.481
100400	-537.118			100400	-638.597			100400	-387.432		100400	-187.76
100500	-555.841			100500	-586.039			100500	-365.593		100500	-180.188
100600	-513.075			100600	-600.597			100600	-427.677		100600	-219.39
100700	-546.195			100700	-564.169			100700	-419.393		100700	-187.847
100800	-580.288			100800	-578.496			100800	-403.751		100800	-181.289
100900	-534.102			100900	-582.593			100900	-423.239		100900	-197.913
101000	-551.575			101000	-558.442			101000	-397.935		101000	-164.689
101100	-533.328			101100	-520.204			101100	-387.977		101100	-200.203
101200	-543.756			101200	-573.078			101200	-409.839		101200	-194.255
101300	-505.78			101300	-600.66			101300	-434.835		101300	-176.775
101400	-535.089			101400	-598.333			101400	-369.93		101400	-214.177
101500	-570.157			101500	-609.363			101500	-382.427		101500	-227.968
101600	-554.068			101600	-655.676			101600	-373.037		101600	-192.145
101700	-554.462			101700	-592.475			101700	-360.223		101700	-199.347
101800	-540.216			101800	-587.454			101800	-409.226		101800	-171.912
101900	-582.066			101900	-590.964			101900	-409.32		101900	-200.511
102000	-617.697			102000	-639.253			102000	-393.179		102000	-193.759
102100	-606.198			102100	-615.551			102100	-415.747		102100	-221.133
102200	-636.145			102200	-580.513			102200	-375.053		102200	-219.046
102300	-627.303			102300	-560.325			102300	-377.446		102300	-218.422
102400	-598.184			102400	-607.904			102400	-414.339		102400	-233.559
102500	-576.327			102500	-549.718			102500	-373.677		102500	-231.028
102600	-572.809			102600	-596.408			102600	-403.131		102600	-198.366
102700	-601.334			102700	-640.954			102700	-394.401		102700	-198.287
102800	-597.471			102800	-636.98			102800	-407.802		102800	-170.909
102900	-585.441			102900	-598.281			102900	-397.151		102900	-193.155
103000	-614			103000	-628.821			103000	-400.08		103000	-229.144
103100	-579.738			103100	-681.119			103100	-375.719		103100	-210.235
103200	-594.63			103200	-603.273			103200	-409.239		103200	-183.954
103300	-561.236			103300	-593.586			103300	-409.015		103300	-195.399
103400	-579.172			103400	-659.71			103400	-398.492		103400	-193.468
103500	-589.672			103500	-626.271			103500	-399.004		103500	-193.812
103600	-629.08			103600	-648.919			103600	-408.807		103600	-235.816
103700	-607.316			103700	-635.748			103700	-427.458		103700	-203.646
103800	-559.639			103800	-595.714			103800	-389.573		103800	-194.251
103900	-588.252			103900	-614.946			103900	-425.301		103900	-202.419
104000	-624.905			104000	-609.965			104000	-410.293		104000	-183.136
104100	-615.636			104100	-608.236			104100	-355.979		104100	-173.632
104200	-575.322			104200	-617.052			104200	-412.481		104200	-177.77
104300	-549.346			104300	-627.949			104300	-410.306		104300	-210.087
104400	-632.162			104400	-617.126			104400	-392.818		104400	-202.312
104500	-603.22			104500	-609.131			104500	-404.292		104500	-214.976
104600	-605.287			104600	-585.518			104600	-380.194		104600	-227.288
104700	-605.529			104700	-598.678			104700	-411.501		104700	-195.225
104800	-643.621			104800	-587.822			104800	-399		104800	-219.837
104900	-623.291			104900	-629.478			104900	-354.503		104900	-234.894
105000	-549.984			105000	-593.865			105000	-374.07		105000	-193.063
105100	-622.116			105100	-639.865			105100	-390.086		105100	-209.967
105200	-558.548			105200	-602.47			105200	-390.289		105200	-217.993
105300	-598.481			105300	-575.253			105300	-399.095		105300	-218.386
105400	-610.855			105400	-602.369			105400	-443.23		105400	-205.792
105500	-623.348			105500	-554.564			105500	-396.776		105500	-215.872
105600	-618.876			105600	-551.276			105600	-366.35		105600	-229.868
105700	-606.911			105700	-581.993			105700	-402.344		105700	-208.195
105800	-618.566			105800	-557.718			105800	-414.711		105800	-203.104
105900	-603.723			105900	-551.554			105900	-417.939		105900	-212.424
106000	-602.939			106000	-580.398			106000	-387.9		106000	-202.276
106100	-590.692			106100	-585.547			106100	-429.142		106100	-183.311
106200	-583.163			106200	-625.678			106200	-394.768		106200	-177.16
106300	-584.729			106300	-613.691			106300	-402.314		106300	-197.524
106400	-607.769			106400	-654.068			106400	-395.989		106400	-208.538
106500	-599.371			106500	-603.108			106500	-391.845		106500	-217.314
106600	-605.395			106600	-630.709			106600	-415.024		106600	-223.14
106700	-611.698			106700	-647.242			106700	-409.852		106700	-219.553
106800	-632.986			106800	-642.868			106800	-387.777		106800	-158.2
106900	-580.128			106900	-594.017			106900	-377.983		106900	-190.519
107000	-591.339			107000	-632.211			107000	-408.902		107000	-190.22
107100	-592.73			107100	-639.241			107100	-378.958		107100	-190.213
107200	-635.668			107200	-641.755			107200	-393.457		107200	-194.688
107300	-632.212			107300	-608.637			107300	-386.283		107300	-187.928
107400	-608.6			107400	-646.128			107400	-398.543		107400	-187.844
107500	-580.591			107500	-597.415			107500	-445.083		107500	-215.959
107600	-617.961			107600	-590.605			107600	-330.157		107600	-199.997
107700	-537.272			107700	-619.037			107700	-384.185		107700	-197.366
107800	-581.035			107800	-654.088			107800	-409.94		107800	-170.621
107900	-589.48			107900	-614.86			107900	-370.607		107900	-198.494
108000	-596.065			108000	-627.84			108000	-393.013		108000	-215.964
108100	-612.939			108100	-616.872			108100	-385.247		108100	-229.361
108200	-583.593			108200	-659.979			108200	-404.686		108200	-206.666
108300	-591.995			108300	-583.566			108300	-381.071		108300	-209.895
108400	-600.458			108400	-548.723			108400	-391.557		108400	-208.405
108500	-615.082			108500	-611.71			108500	-384.72		108500	-195.024
108600	-606.294			108600	-629.964			108600	-382.486		108600	-188.977
108700	-560.524			108700	-573.348			108700	-404.815		108700	-164.064
108800	-603.187			108800	-565.799			108800	-413.259		108800	-192.88
108900	-641.299			108900	-619.37			108900	-424.398		108900	-207.477
109000	-563.54			109000	-672.161			109000	-400.668		109000	-181.783
109100	-542.75			109100	-616.076			109100	-376.924		109100	-195.006
109200	-544.556			109200	-656.991			109200	-414.5		109200	-171.066
109300	-575.586			109300	-601.703			109300	-397.042		109300	-178.949
109400	-606.735			109400	-563.265			109400	-397.591		109400	-181.067
109500	-635.194			109500	-519.005			109500	-394.443		109500	-171.812
109600	-619.953			109600	-576.535			109600	-383.377		109600	-181.831
109700	-611.113			109700	-577.138			109700	-377.238		109700	-178.278
109800	-638.522			109800	-528.224			109800	-408.653		109800	-189.525
109900	-585.449			109900	-619.019			109900	-375.777		109900	-193.594
110000	-618.205			110000	-587.985			110000	-403.132		110000	-163.644
110100	-589.877			110100	-572.818			110100	-340.136		110100	-190.448
110200	-585.814			110200	-534.759			110200	-326.007		110200	-196.793
110300	-537.217			110300	-552.625			110300	-377.786		110300	-207.381
110400	-571.347			110400	-603.913			110400	-386.637		110400	-217.042
110500	-616.247			110500	-575.427			110500	-379.608		110500	-193.826
110600	-583.268			110600	-588.123			110600	-378.6		110600	-232.65
110700	-602.045			110700	-619.199			110700	-409.274		110700	-216.346
110800	-620.856			110800	-596.81			110800	-341.868		110800	-215.707
110900	-604.606			110900	-631.625			110900	-364.745		110900	-221.606
111000	-592.499			111000	-618.481			111000	-350.796		111000	-213.501
111100	-638.321			111100	-587.187			111100	-371.141		111100	-229.952
111200	-621.198			111200	-570.329			111200	-408.527		111200	-231.942
111300	-626.249			111300	-583.394			111300	-366.763		111300	-243.782
111400	-610.193			111400	-625.982			111400	-382.745		111400	-273.73
111500	-593.384			111500	-613.267			111500	-425.782		111500	-259.03
111600	-610.803			111600	-613.511			111600	-411.518		111600	-284.611
111700	-602.528			111700	-626.994			111700	-382.997		111700	-274.4
111800	-571.315			111800	-633.364			111800	-386.705		111800	-237.204
111900	-585.142			111900	-612.632			111900	-359.771		111900	-275.807
112000	-580.988			112000	-670.589			112000	-383.068		112000	-247.605
112100	-599.311			112100	-627.899			112100	-373.103		112100	-263.552
112200	-556.939			112200	-588.937			112200	-409.072		112200	-255.993
112300	-638.962			112300	-623.445			112300	-368.929		112300	-245.382
112400	-558.821			112400	-592.473			112400	-367.168		112400	-268.736
112500	-604.444			112500	-586.769			112500	-362.637		112500	-237.791
112600	-630.73			112600	-572.642			112600	-378.609		112600	-238.558
112700	-584.449			112700	-627.123			112700	-409.613		112700	-233.851
112800	-635.978			112800	-621.942			112800	-373.714		112800	-237.143
112900	-542.797			112900	-576.841			112900	-441.37		112900	-245.236
113000	-550.525			113000	-625.22			113000	-377.924		113000	-232.102
113100	-521.228			113100	-591.686			113100	-436.073		113100	-234.167
113200	-527.327			113200	-590.978			113200	-400.788		113200	-268.897
113300	-573.83			113300	-542.134			113300	-421.856		113300	-257.422
113400	-530.521			113400	-602.316			113400	-382.574		113400	-266.267
113500	-558.508			113500	-569.019			113500	-419.282		113500	-252.563
113600	-585.387			113600	-622.062			113600	-419.099		113600	-245.495
113700	-563.871			113700	-565.299			113700	-384.38		113700	-280.985
113800	-563.964			113800	-592.138			113800	-391.812		113800	-263.85
113900	-577.036			113900	-561.486			113900	-418.571		113900	-268.88
114000	-569.212			114000	-654.253			114000	-402.852		114000	-246.084
114100	-612.186			114100	-645.963			114100	-401.972		114100	-239.049
114200	-612.006			114200	-657.665			114200	-415.736		114200	-237.737
114300	-583.967			114300	-574.806			114300	-400.887		114300	-269.144
114400	-588.813			114400	-610.32			114400	-425.531		114400	-263.407
114500	-623.927			114500	-626.722			114500	-390.895		114500	-275.514
114600	-618.109			114600	-609.535			114600	-388.026		114600	-264.708
114700	-592.069			114700	-580.726			114700	-423.522		114700	-270.157
114800	-588.414			114800	-597.202			114800	-432.926		114800	-273.087
114900	-544.373			114900	-583.384			114900	-397.333		114900	-251.304
115000	-577.404			115000	-587.233			115000	-414.828		115000	-232.387
115100	-576.384			115100	-615.373			115100	-419.216		115100	-282.558
115200	-551.966			115200	-595.614			115200	-415.934		115200	-276.908
115300	-591.083			115300	-599.129			115300	-416.048		115300	-256.727
115400	-607.279			115400	-594.133			115400	-428.566		115400	-270.679
115500	-536.985			115500	-640.237			115500	-422.577		115500	-269.405
115600	-613.77			115600	-569.608			115600	-405.498		115600	-245.629
115700	-594.45			115700	-618.707			115700	-417.295		115700	-273.689
115800	-617.102			115800	-599.392			115800	-403.445		115800	-274.558
115900	-606.076			115900	-590.844			115900	-399.586		115900	-263.197
116000	-641.504			116000	-584.911			116000	-400.203		116000	-237.32
116100	-598.721			116100	-565.535			116100	-420.507		116100	-219.843
116200	-626.883			116200	-555.738			116200	-459.116		116200	-233.875
116300	-616.223			116300	-563.355			116300	-388.246		116300	-233.421
116400	-628.058			116400	-499.302			116400	-439.626		116400	-255.298
116500	-608.467			116500	-570.695			116500	-401.568		116500	-253.503
116600	-576.498			116600	-520.238			116600	-425.537		116600	-283.441
116700	-592.892			116700	-522.692			116700	-450.757		116700	-267.285
116800	-607.24			116800	-582.078			116800	-453.245		116800	-265.505
116900	-624.474			116900	-553.726			116900	-405.088		116900	-289.432
117000	-609.618			117000	-526.154			117000	-400.059		117000	-283.126
117100	-554.535			117100	-561.022			117100	-410.446		117100	-279.065
117200	-555.355			117200	-563.051			117200	-397.363		117200	-285.122
117300	-630.987			117300	-551.105			117300	-412.068		117300	-272.41
117400	-593.966			117400	-573.328			117400	-381.152		117400	-254.755
117500	-637.872			117500	-573.694			117500	-420.114		117500	-254.917
117600	-613.984			117600	-535.096			117600	-403.59		117600	-264.229
117700	-622.814			117700	-561.921			117700	-394.48		117700	-230.689
117800	-614.186			117800	-520.814			117800	-374.368		117800	-208.349
117900	-601.035			117900	-508.82			117900	-388.567		117900	-273.675
118000	-608.648			118000	-521.422			118000	-386.624		118000	-239.505
118100	-550.536			118100	-541.359			118100	-415.431		118100	-234.229
118200	-591.027			118200	-549.354			118200	-420.576		118200	-265.736
118300	-534.043			118300	-515.895			118300	-426.076		118300	-266.021
118400	-574.719			118400	-521.956			118400	-404.202		118400	-247.605
118500	-599.882			118500	-519.088			118500	-385.705		118500	-280.278
118600	-603.165			118600	-541.017			118600	-439.613		118600	-260.326
118700	-567.791			118700	-516.385			118700	-411.063		118700	-226.598
118800	-595.246			118800	-535.036			118800	-407.528		118800	-243.218
118900	-586.586			118900	-485.814			118900	-408.418		118900	-230.157
119000	-577.536			119000	-515.739			119000	-383.696		119000	-229.995
119100	-585.063			119100	-469.742			119100	-414.888		119100	-226.167
119200	-579.638			119200	-512.608			119200	-396.891		119200	-233.577
119300	-597.539			119300	-475.732			119300	-398.324		119300	-269.156
119400	-566.069			119400	-478.747			119400	-443.966		119400	-263.367
119500	-568.668			119500	-541.017			119500	-415.846		119500	-255.562
119600	-551.028			119600	-497.695			119600	-427.397		119600	-211.398
119700	-568.491			119700	-548.382			119700	-424.632		119700	-257.517
119800	-546.952			119800	-534.398			119800	-403.058		119800	-224.75
119900	-578.258			119900	-534.662			119900	-420.274		119900	-270.58
120000	-632.108			120000	-503.151			120000	-419.153		120000	-264.737
120100	-593.962			120100	-527.619			120100	-433.112		120100	-255.924
120200	-653.204			120200	-513.738			120200	-401.668		120200	-274.456
120300	-619.527			120300	-532.452			120300	-392.085		120300	-254.035
120400	-583.584			120400	-519.018			120400	-421.178		120400	-235.29
120500	-634.64			120500	-512.671			120500	-433.319		120500	-240.46
120600	-645.604			120600	-492.181			120600	-427.109		120600	-245.06
120700	-542.765			120700	-513.303			120700	-416.586		120700	-286.563
120800	-570.906			120800	-533.706			120800	-411.897		120800	-310.24
120900	-624.929			120900	-520.981			120900	-418.594		120900	-290.48
121000	-658.794			121000	-543.183			121000	-396.862		121000	-294.472
121100	-622.121			121100	-517.714			121100	-433.619		121100	-263.111
121200	-631.508			121200	-529.772			121200	-411.394		121200	-232.82
121300	-616.082			121300	-592.335			121300	-413.682		121300	-265.148
121400	-601.349			121400	-537.5			121400	-461.433		121400	-247.661
121500	-629.966			121500	-553.558			121500	-427.431		121500	-259.877
121600	-626.996			121600	-542.126			121600	-433.564		121600	-275.048
121700	-643.078			121700	-528.314			121700	-424.24		121700	-256.481
121800	-647.918			121800	-530.444			121800	-459.117		121800	-227.042
121900	-599.139			121900	-525.694			121900	-392.946		121900	-263.449
122000	-627.846			122000	-503.969			122000	-395.258		122000	-248.849
122100	-598.555			122100	-516.697			122100	-402.342		122100	-255.144
122200	-628.478			122200	-571.277			122200	-413.785		122200	-242.014
122300	-632.429			122300	-551.866			122300	-390.29		122300	-240.622
122400	-615.988			122400	-531.403			122400	-395.684		122400	-246.651
122500	-650.226			122500	-558.32			122500	-385.208		122500	-242.594
122600	-610.241			122600	-573.11			122600	-406.596		122600	-218.798
122700	-606.225			122700	-570.943			122700	-392.16		122700	-274.965
122800	-601.162			122800	-561.195			122800	-417.818		122800	-277.779
122900	-612.758			122900	-533.726			122900	-391.169		122900	-248.018
123000	-579.456			123000	-543.338			123000	-428.446		123000	-245.781
123100	-663.768			123100	-563.061			123100	-444.492		123100	-251.246
123200	-586.095			123200	-562.446			123200	-476.524		123200	-252.139
123300	-626.217			123300	-596.909			123300	-426.311		123300	-211.019
123400	-634.048			123400	-573.602			123400	-442.055		123400	-255.529
123500	-635.988			123500	-560.967			123500	-439.903		123500	-267.953
123600	-587.643			123600	-571.047			123600	-459.385		123600	-243.875
123700	-649.278			123700	-632.759			123700	-433.225		123700	-233.76
123800	-607.342			123800	-683.499			123800	-399.183		123800	-222.037
123900	-599.291			123900	-592.812			123900	-436.955		123900	-242.933
124000	-640.325			124000	-579.837			124000	-441.244		124000	-239.988
124100	-647.298			124100	-622.208			124100	-429.127		124100	-240.236
124200	-650.112			124200	-558.026			124200	-439.245		124200	-249.337
124300	-626.363			124300	-670.533			124300	-442.563		124300	-247.066
124400	-613.954			124400	-646.225			124400	-471.703		124400	-273.556
124500	-605.263			124500	-672.733			124500	-421.459		124500	-216.95
124600	-614.193			124600	-577.767			124600	-412.788		124600	-260.739
124700	-609.034			124700	-627.16			124700	-415.083		124700	-257.631
124800	-665.744			124800	-636.214			124800	-390.513		124800	-274.337
124900	-620.7			124900	-675.68			124900	-438.188		124900	-267.263
125000	-626.939			125000	-641.067			125000	-433.853		125000	-250.738
125100	-614.211			125100	-615.181			125100	-428.853		125100	-243.037
125200	-629.981			125200	-686.356			125200	-437.763		125200	-263.918
125300	-625.156			125300	-661.381			125300	-453.068		125300	-269.129
125400	-625.345			125400	-656.637			125400	-441.91		125400	-262.136
125500	-585.07			125500	-691.607			125500	-407.089		125500	-256.922
125600	-621.521			125600	-693.093			125600	-445.799		125600	-236.063
125700	-646.915			125700	-642.178			125700	-466.947		125700	-270.635
125800	-644.832			125800	-654.269			125800	-444.051		125800	-226.224
125900	-628.184			125900	-641.343			125900	-453.704		125900	-238.418
126000	-651.077			126000	-664.981			126000	-453.609		126000	-208.095
126100	-641.626			126100	-658.028			126100	-468.634		126100	-222.053
126200	-617.535			126200	-641.166			126200	-440.259		126200	-253.148
126300	-616.228			126300	-651.284			126300	-385.551		126300	-263.343
126400	-632.612			126400	-617.361			126400	-406.652		126400	-230.01
126500	-624.687			126500	-641.308			126500	-444.091		126500	-228.436
126600	-623.163			126600	-664.423			126600	-452.323		126600	-252.184
126700	-646.7			126700	-651.148			126700	-454.883		126700	-192.974
126800	-642.131			126800	-662.289			126800	-422.24		126800	-201.262
126900	-653.654			126900	-651.968			126900	-465.999		126900	-191.359
127000	-590.035			127000	-630.41			127000	-456.944		127000	-268.602
127100	-629.924			127100	-669.907			127100	-416.195		127100	-254.873
127200	-608.844			127200	-631.601			127200	-443.056		127200	-251.301
127300	-629.014			127300	-567.029			127300	-442.977		127300	-254.474
127400	-625.349			127400	-675.666			127400	-431.303		127400	-243.464
127500	-607.468			127500	-683.572			127500	-458.312		127500	-236.154
127600	-588.753			127600	-672.449			127600	-423.57		127600	-266.425
127700	-617.045			127700	-660.871			127700	-435.764		127700	-238.836
127800	-629.532			127800	-642.014			127800	-423.996		127800	-234.254
127900	-628.011			127900	-656.051			127900	-401.915		127900	-280.289
128000	-636.935			128000	-649.849			128000	-438.597		128000	-239.707
128100	-654.268			128100	-636.466			128100	-455.71		128100	-283.617
128200	-631.499			128200	-652.94			128200	-425.482		128200	-265.825
128300	-582.721			128300	-634.673			128300	-433.409		128300	-278.758
128400	-608.687			128400	-678.36			128400	-423.944		128400	-260.725
128500	-629.644			128500	-665.178			128500	-470.23		128500	-191.249
128600	-607.719			128600	-683.127			128600	-425.164		128600	-219.331
128700	-648.6			128700	-624.218			128700	-468.683		128700	-238.93
128800	-624.475			128800	-653.043			128800	-471.969		128800	-247.974
128900	-640.89			128900	-697.589			128900	-453.073		128900	-234.147
129000	-617.74			129000	-673.588			129000	-503.219		129000	-250.974
129100	-618.921			129100	-720.736			129100	-460.845		129100	-263.929
129200	-618.079			129200	-703.476			129200	-460.903		129200	-238.307
129300	-589.467			129300	-666.559			129300	-418.552		129300	-274.581
129400	-619.021			129400	-635.596			129400	-471.51		129400	-277.157
129500	-623.519			129500	-627.716			129500	-510.103		129500	-262.313
129600	-620.531			129600	-697.907			129600	-469.704		129600	-249.878
129700	-625.283			129700	-602.155			129700	-464.862		129700	-266.467
129800	-601.393			129800	-672.148			129800	-507.956		129800	-267.606
129900	-594.244			129900	-717.464			129900	-461.55		129900	-257.035
130000	-619.645			130000	-642.855			130000	-468.854		130000	-266.069
130100	-591.8			130100	-693.712			130100	-475.722		130100	-223.7
130200	-627.687			130200	-694.316			130200	-471.274		130200	-215.932
130300	-591.065			130300	-716.063			130300	-451.045		130300	-225.903
130400	-610.013			130400	-726.616			130400	-453.066		130400	-231.482
130500	-624.28			130500	-673.035			130500	-437.401		130500	-220.944
130600	-643.503			130600	-691.996			130600	-433.946		130600	-233.486
130700	-635.239			130700	-667.226			130700	-424.289		130700	-235.743
130800	-593.659			130800	-703.309			130800	-463.487		130800	-259.004
130900	-599.591			130900	-671.787			130900	-420.086		130900	-247.348
131000	-601.036			131000	-616.222			131000	-424.144		131000	-268.444
131100	-661.187			131100	-672.579			131100	-407.436		131100	-217.121
131200	-625.799			131200	-630.064			131200	-425.031		131200	-249.902
131300	-631.516			131300	-595.181			131300	-406.107		131300	-255.906
131400	-607.101			131400	-600.085			131400	-361.697		131400	-234.234
131500	-624.135			131500	-557.668			131500	-406.346		131500	-257.12
131600	-632.002			131600	-626.514			131600	-412.54		131600	-218.191
131700	-624.059			131700	-601.994			131700	-412.903		131700	-242.002
131800	-593.345			131800	-624.254			131800	-431.762		131800	-230.342
131900	-654.695			131900	-593.585			131900	-404.238		131900	-280.063
132000	-630.583			132000	-599.503			132000	-357.641		132000	-248.452
132100	-671.973			132100	-594.37			132100	-344.781		132100	-237.869
132200	-613.864			132200	-616.454			132200	-388.216		132200	-259.981
132300	-612.586			132300	-606.001			132300	-366.27		132300	-259.029
132400	-585.569			132400	-595.333			132400	-365.887		132400	-259.029
132500	-621.996			132500	-635.506			132500	-406.597		132500	-275.406
132600	-657.91			132600	-685.344			132600	-416.089		132600	-249.536
132700	-662.323			132700	-630.443			132700	-432.456		132700	-258.779
132800	-635.428			132800	-646.779			132800	-405.858		132800	-231.281
132900	-612.212			132900	-698.258			132900	-421.974		132900	-237.837
133000	-648.113			133000	-645.873			133000	-377.013		133000	-242.188
133100	-585.886			133100	-645.125			133100	-407.341		133100	-201.749
133200	-649.046			133200	-640.239			133200	-385.786		133200	-263.1
133300	-620.163			133300	-612.951			133300	-391.863		133300	-265.546
133400	-619.558			133400	-645.132			133400	-415.711		133400	-245.136
133500	-628.145			133500	-613.018			133500	-419.11		133500	-250.236
133600	-634.681			133600	-591.61			133600	-445.784		133600	-266.032
133700	-629.076			133700	-583.264			133700	-410.495		133700	-265.951
133800	-629.419			133800	-595.763			133800	-453.628		133800	-295.85
133900	-644.267			133900	-647.424			133900	-450.037		133900	-280.925
134000	-617.439			134000	-632.644			134000	-445.596		134000	-277.541
134100	-658.936			134100	-625.045			134100	-432.738		134100	-271.727
134200	-616.672			134200	-631.407			134200	-431.345		134200	-267.673
134300	-658.219			134300	-624.285			134300	-448.367		134300	-315.852
134400	-629.823			134400	-565.732			134400	-444.931		134400	-248.308
134500	-641.544			134500	-558.569			134500	-451.645		134500	-231.673
134600	-646.302			134600	-592.753			134600	-470.837		134600	-255.437
134700	-624.498			134700	-599.384			134700	-457.952		134700	-208.984
134800	-636.183			134800	-610.554			134800	-462.25		134800	-241.032
134900	-654.751			134900	-636.36			134900	-421.988		134900	-213.447
135000	-609.099			135000	-639.338			135000	-462.942		135000	-224.982
135100	-609.157			135100	-585.961			135100	-461.768		135100	-247.57
135200	-606.82			135200	-599.452			135200	-435.999		135200	-274.417
135300	-600.561			135300	-624.508			135300	-449.668		135300	-283.469
135400	-587.901			135400	-653.341			135400	-453.444		135400	-254.441
135500	-602.701			135500	-647.496			135500	-452.389		135500	-274.09
135600	-617.415			135600	-660.189			135600	-415.621		135600	-275.844
135700	-595.719			135700	-611.642			135700	-417.276		135700	-281.481
135800	-617.925			135800	-629.787			135800	-454.66		135800	-265.146
135900	-652.842			135900	-681.089			135900	-440.048		135900	-288.272
136000	-622.114			136000	-675.156			136000	-453.876		136000	-269.156
136100	-609.64			136100	-665.129			136100	-415.547		136100	-282.84
136200	-588.245			136200	-623.951			136200	-449.56		136200	-283.135
136300	-598.416			136300	-630.305			136300	-453.324		136300	-243.423
136400	-599.279			136400	-602.077			136400	-486.134		136400	-294.204
136500	-600.3			136500	-588.363			136500	-458.776		136500	-278.839
136600	-613.956			136600	-592.09			136600	-514.85		136600	-278.056
136700	-660.292			136700	-632.019			136700	-481.741		136700	-319.541
136800	-642.12			136800	-646.661			136800	-479.535		136800	-280.761
136900	-651.816			136900	-621.521			136900	-513.992		136900	-277.968
137000	-636.589			137000	-699.049			137000	-465.421		137000	-279.134
137100	-640.098			137100	-591.173			137100	-528.644		137100	-303.826
137200	-642.733			137200	-587.655			137200	-448.215		137200	-306.028
137300	-618.722			137300	-626.648			137300	-419.296		137300	-296.941
137400	-619.234			137400	-670.449			137400	-462.083		137400	-311.05
137500	-634.829			137500	-606.079			137500	-440.391		137500	-337.424
137600	-627.033			137600	-671.814			137600	-465.662		137600	-318.591
137700	-649.221			137700	-662.016			137700	-485.009		137700	-314.161
137800	-637.059			137800	-655.534			137800	-504.98		137800	-282.505
137900	-621.949			137900	-626.431			137900	-491.676		137900	-269.344
138000	-657.991			138000	-625.552			138000	-500.868		138000	-255.086
138100	-614.109			138100	-580.235			138100	-418.373		138100	-227.042
138200	-603.113			138200	-616.449			138200	-443.558		138200	-252.971
138300	-628.965			138300	-571.369			138300	-412.049		138300	-278.475
138400	-619.889			138400	-573.499			138400	-374.579		138400	-276.008
138500	-613.606			138500	-587.556			138500	-367.72		138500	-277.863
138600	-639.479			138600	-618.736			138600	-397.913		138600	-275.56
138700	-621.994			138700	-644.449			138700	-399.004		138700	-270.905
138800	-664.323			138800	-620.935			138800	-466.797		138800	-246.847
138900	-634.022			138900	-566.326			138900	-479.205		138900	-264.41
139000	-646.163			139000	-554.002			139000	-520.092		139000	-232.861
139100	-638.033			139100	-547.735			139100	-473.898		139100	-276.34
139200	-607.204			139200	-592.469			139200	-447.426		139200	-234.422
139300	-617.768			139300	-542.853			139300	-377.776		139300	-234.552
139400	-614.066			139400	-556.837			139400	-429.472		139400	-307.604
139500	-660.646			139500	-587.349			139500	-482.413		139500	-276.465
139600	-678.897			139600	-614.645			139600	-471.128		139600	-250.571
139700	-619.664			139700	-557.69			139700	-464.221		139700	-252.409
139800	-627.876			139800	-510.717			139800	-505.957		139800	-249.712
139900	-636.91			139900	-599.943			139900	-490.704		139900	-257.838
140000	-597.265			140000	-576.625			140000	-478.058		140000	-251.176
140100	-614.846			140100	-592.851			140100	-455.442		140100	-236.539
140200	-660.2			140200	-579.058			140200	-471.525		140200	-258.624
140300	-650.122			140300	-578.642			140300	-468.687		140300	-266.468
140400	-620.137			140400	-588.177			140400	-470.383		140400	-255.157
140500	-626.691			140500	-583.797			140500	-472.044		140500	-251.07
140600	-589.318			140600	-593.298			140600	-410.728		140600	-242.733
140700	-591.728			140700	-551.917			140700	-436.558		140700	-258.341
140800	-604.821			140800	-577.49			140800	-445.871		140800	-280.963
140900	-625.339			140900	-567.579			140900	-453.061		140900	-271.682
141000	-646.031			141000	-514.784			141000	-446.268		141000	-254.118
141100	-602.228			141100	-534.847			141100	-449.209		141100	-238.992
141200	-579.509			141200	-603.394			141200	-420.838		141200	-237.828
141300	-604.455			141300	-542.578			141300	-523.473		141300	-216.693
141400	-637.105			141400	-604.333			141400	-484.491		141400	-247.855
141500	-568.411			141500	-578.467			141500	-484.264		141500	-234.354
141600	-595.858			141600	-555.752			141600	-478.694		141600	-231.157
141700	-642.305			141700	-564.964			141700	-423.865		141700	-259.747
141800	-579.086			141800	-598.991			141800	-490.77		141800	-250.789
141900	-677.338			141900	-576.59			141900	-409.044		141900	-230.957
142000	-606.501			142000	-630.922			142000	-428.028		142000	-245.01
142100	-608.666			142100	-596.608			142100	-443.102		142100	-243.527
142200	-638.537			142200	-629.054			142200	-419.462		142200	-223.536
142300	-613.48			142300	-580.918			142300	-436.131		142300	-250.615
142400	-627.248			142400	-596.459			142400	-456.593		142400	-239.15
142500	-663.12			142500	-592.672			142500	-432.434		142500	-237.846
142600	-648.408			142600	-575.342			142600	-459.568		142600	-260.811
142700	-572.751			142700	-579.775			142700	-469.902		142700	-234.321
142800	-613.411			142800	-578.026			142800	-454.135		142800	-261.048
142900	-653.686			142900	-626.813			142900	-477.775		142900	-244.048
143000	-579.084			143000	-607.792			143000	-450.548		143000	-230.427
143100	-608.878			143100	-572.752			143100	-421.916		143100	-210.119
143200	-622.886			143200	-554.106			143200	-458.924		143200	-214.062
143300	-641.476			143300	-532.297			143300	-468.239		143300	-246.298
143400	-620.458			143400	-525.309			143400	-451.053		143400	-238.687
143500	-622.974			143500	-556.103			143500	-441.865		143500	-275.18
143600	-616.554			143600	-564.904			143600	-417.157		143600	-297.242
143700	-637.131			143700	-564.704			143700	-474.555		143700	-292.088
143800	-673.315			143800	-587.821			143800	-380.92		143800	-298.504
143900	-611.749			143900	-539.265			143900	-434.776		143900	-298.156
144000	-624.049			144000	-552.91			144000	-405.422		144000	-335.72
144100	-632.654			144100	-527.909			144100	-456.656		144100	-281.603
144200	-646.093			144200	-523.715			144200	-449.688		144200	-282.061
144300	-619.119			144300	-511.354			144300	-444.933		144300	-294.125
144400	-630.183			144400	-521.4			144400	-441.885		144400	-260.852
144500	-618.885			144500	-550.842			144500	-437.767		144500	-280.009
144600	-656.027			144600	-568.238			144600	-419.4		144600	-227.405
144700	-630.132			144700	-554.684			144700	-422.815		144700	-296.4
144800	-607.068			144800	-555.256			144800	-398.721		144800	-306.93
144900	-593.319			144900	-532.585			144900	-414.064		144900	-275.487
145000	-624.053			145000	-533.138			145000	-415.825		145000	-263.119
145100	-609.073			145100	-494.134			145100	-383.439		145100	-244.421
145200	-645.811			145200	-537.159			145200	-416.337		145200	-257.371
145300	-650.822			145300	-512.616			145300	-453.913		145300	-236.183
145400	-605.595			145400	-511.537			145400	-463.948		145400	-260.489
145500	-624.049			145500	-446.166			145500	-468.871		145500	-242.632
145600	-643.203			145600	-494.096			145600	-419.197		145600	-241.708
145700	-623.473			145700	-500.324			145700	-429.192		145700	-226.508
145800	-597.971			145800	-438.225			145800	-432.082		145800	-243.031
145900	-665.778			145900	-560.988			145900	-421.325		145900	-249.828
146000	-588.249			146000	-639.266			146000	-403.748		146000	-259.197
146100	-595.115			146100	-603.092			146100	-450.972		146100	-267.568
146200	-536.574			146200	-569.776			146200	-413.704		146200	-265.935
146300	-579.912			146300	-547.488			146300	-423.364		146300	-267.021
146400	-601.493			146400	-615.428			146400	-421.139		146400	-253.224
146500	-573.326			146500	-620.36			146500	-409.101		146500	-235.108
146600	-562.623			146600	-615.086			146600	-439.731		146600	-247.014
146700	-582.552			146700	-629.246			146700	-430.517		146700	-268.594
146800	-537.437			146800	-596.871			146800	-436.316		146800	-253.428
146900	-583.197			146900	-589.654			146900	-406.036		146900	-257.656
147000	-607.153			147000	-604.071			147000	-435.501		147000	-245.23
147100	-603.545			147100	-592.899			147100	-400.135		147100	-234.623
147200	-562.866			147200	-604.79			147200	-404.426		147200	-258.458
147300	-576.768			147300	-566.945			147300	-413.423		147300	-254.639
147400	-588.859			147400	-592.699			147400	-396.211		147400	-266.194
147500	-569.208			147500	-572.274			147500	-404.461		147500	-265.657
147600	-615.481			147600	-621.905			147600	-408.643		147600	-244.587
147700	-602.555			147700	-607.696			147700	-415.788		147700	-258.716
147800	-580.702			147800	-596.8			147800	-418.057		147800	-234.89
147900	-596.386			147900	-640.987			147900	-416.866		147900	-268.61
148000	-592.913			148000	-577.174			148000	-395.338		148000	-249.597
148100	-597.767			148100	-592.885			148100	-365.559		148100	-273.02
148200	-593.439			148200	-605.728			148200	-387.946		148200	-247.4
148300	-623.104			148300	-611.223			148300	-430.611		148300	-263.586
148400	-593.266			148400	-588.386			148400	-381.689		148400	-240.493
148500	-582.815			148500	-590.659			148500	-418.383		148500	-247.194
148600	-645.802			148600	-648.65			148600	-439.713		148600	-246.727
148700	-666.801			148700	-661.724			148700	-420.504		148700	-259.463
148800	-637.71			148800	-669.488			148800	-387.6		148800	-256.049
148900	-658.464			148900	-700.98			148900	-400.976		148900	-251.579
149000	-645.573			149000	-646.52			149000	-390.478		149000	-249.977
149100	-612.708			149100	-670.078			149100	-405.857		149100	-211.93
149200	-601.812			149200	-659.784			149200	-428.949		149200	-247.135
149300	-625.054			149300	-655.648			149300	-390.914		149300	-237.658
149400	-640.644			149400	-666.211			149400	-386.4		149400	-235.118
149500	-570.325			149500	-671.544			149500	-423.199		149500	-233.868
149600	-595.83			149600	-681.649			149600	-427.963		149600	-268.979
149700	-601.616			149700	-636.743			149700	-404.772		149700	-243.448
149800	-612.97			149800	-602.532			149800	-389.703		149800	-240.143
149900	-610.854			149900	-624.109			149900	-405.754		149900	-237.266
150000	-627.835			150000	-651.082			150000	-438.112		150000	-272.518
150100	-624.035			150100	-638.349			150100	-435.226		150100	-251.064
150200	-577.993			150200	-605.578			150200	-447.019		150200	-221.43
150300	-667.245			150300	-567.937			150300	-456.368		150300	-247.406
150400	-573.933			150400	-662.582			150400	-437.56		150400	-267.611
150500	-643.924			150500	-604.933			150500	-451.403		150500	-249.658
150600	-628.766			150600	-592.196			150600	-406.798		150600	-233.212
150700	-617.048			150700	-666.353			150700	-404.491		150700	-250.294
150800	-635.594			150800	-657.487			150800	-409.438		150800	-258.701
150900	-649.794			150900	-574.5			150900	-412.235		150900	-263.417
151000	-658.976			151000	-632.773			151000	-465.261		151000	-255.697
151100	-640.555			151100	-665.531			151100	-419.014		151100	-214.065
151200	-655.817			151200	-659.055			151200	-416.357		151200	-226.996
151300	-620.292			151300	-617.22			151300	-448.762		151300	-229.04
151400	-616.379			151400	-593.039			151400	-440.723		151400	-259.848
151500	-576.895			151500	-617.119			151500	-454.265		151500	-252.294
151600	-595.027			151600	-597.943			151600	-458.034		151600	-250.529
151700	-597.373			151700	-589.809			151700	-450.84		151700	-237.92
151800	-580.739			151800	-605.003			151800	-457.096		151800	-242.108
151900	-626.733			151900	-600.662			151900	-475.385		151900	-247.506
152000	-633.409			152000	-657.477			152000	-498.996		152000	-235.285
152100	-651.57			152100	-635.296			152100	-481.511		152100	-245.129
152200	-646.24			152200	-637.044			152200	-475.186		152200	-264.404
152300	-640.349			152300	-648.266			152300	-472.293		152300	-236.428
152400	-623.607			152400	-599.466			152400	-475.442		152400	-247.649
152500	-621.939			152500	-636.853			152500	-407.642		152500	-248.71
152600	-599.268			152600	-627.088			152600	-421.901		152600	-259.421
152700	-614.309			152700	-642.084			152700	-464.484		152700	-230.051
152800	-599.968			152800	-656.391			152800	-463.868		152800	-246.212
152900	-630.849			152900	-615.594			152900	-393.842		152900	-249.272
153000	-592.273			153000	-603.273			153000	-511.013		153000	-274.007
153100	-629.023			153100	-638.597			153100	-476.175		153100	-241.699
153200	-606.621			153200	-622.052			153200	-500.135		153200	-229.134
153300	-631.946			153300	-645.76			153300	-417.976		153300	-240.101
153400	-620.455			153400	-679.81			153400	-474.112		153400	-230.455
153500	-598.883			153500	-639.626			153500	-428.219		153500	-238.492
153600	-637.166			153600	-601.728			153600	-371.601		153600	-241.458
153700	-625.132			153700	-565.001			153700	-389.896		153700	-265.467
153800	-601.728			153800	-610.507			153800	-392.252		153800	-214.725
153900	-629.531			153900	-591.591			153900	-383.747		153900	-282.075
154000	-610.439			154000	-550.671			154000	-419.561		154000	-253.383
154100	-600.978			154100	-610.722			154100	-479.441		154100	-257.956
154200	-620.934			154200	-531.68			154200	-470.086		154200	-242.184
154300	-616.425			154300	-603.856			154300	-494.736		154300	-222.447
154400	-658.412			154400	-603.297			154400	-495.086		154400	-252.191
154500	-596.485			154500	-665.796			154500	-493.504		154500	-282.029
154600	-627.643			154600	-596.542			154600	-509.055		154600	-230.235
154700	-617.052			154700	-602.09			154700	-481.207		154700	-213.568
154800	-631.072			154800	-614.12			154800	-432.833		154800	-233.253
154900	-622.713			154900	-600.282			154900	-403.729		154900	-241.101
155000	-663.084			155000	-573.755			155000	-485.914		155000	-233.119
155100	-656.917			155100	-613.639			155100	-475.432		155100	-220.101
155200	-590.869			155200	-632.215			155200	-482.246		155200	-224.782
155300	-595.127			155300	-593.21			155300	-505.681		155300	-258.078
155400	-653.89			155400	-598.055			155400	-479.844		155400	-241.923
155500	-606.943			155500	-593.836			155500	-454.944		155500	-243.623
155600	-563.313			155600	-561.185			155600	-474.972		155600	-254.613
155700	-618.867			155700	-610.419			155700	-474.717		155700	-255.562
155800	-647.313			155800	-633.235			155800	-479.406		155800	-247.974
155900	-616.16			155900	-638.476			155900	-502.363		155900	-266.298
156000	-603.042			156000	-650.309			156000	-492.552		156000	-245.206
156100	-633.467			156100	-635.963			156100	-492.177		156100	-278.462
156200	-625.495			156200	-646.109			156200	-474.134		156200	-246.569
156300	-590.2			156300	-623.963			156300	-503.17		156300	-263.822
156400	-620.248			156400	-663.284			156400	-481.53		156400	-237.612
156500	-633.679			156500	-640.358			156500	-508.828		156500	-248.473
156600	-606.81			156600	-574.891			156600	-496.88		156600	-223.213
156700	-609.141			156700	-615.008			156700	-473.558		156700	-243.436
156800	-595.665			156800	-604.84			156800	-457.232		156800	-269.221
156900	-624.27			156900	-604.811			156900	-454.243		156900	-279.556
157000	-608.68			157000	-634.172			157000	-457.045		157000	-253.308
157100	-560.618			157100	-678.258			157100	-494.006		157100	-255.157
157200	-547.522			157200	-622.792			157200	-470.363		157200	-259.255
157300	-581.192			157300	-645.272			157300	-522.099		157300	-269.563
157400	-663.724			157400	-604.846			157400	-463.451		157400	-233.565
157500	-614.814			157500	-601.87			157500	-472.995		157500	-246.028
157600	-649.314			157600	-601.218			157600	-456.588		157600	-256.986
157700	-644.663			157700	-630.174			157700	-435.826		157700	-252.153
157800	-639.845			157800	-568.154			157800	-488.117		157800	-217.132
157900	-623.521			157900	-571.479			157900	-439.242		157900	-244.989
158000	-629.351			158000	-578.424			158000	-464.799		158000	-242.436
158100	-603.019			158100	-578.925			158100	-446.965		158100	-254.331
158200	-628.151			158200	-543.947			158200	-466.648		158200	-241.207
158300	-621.648			158300	-588.896			158300	-493.679		158300	-232.785
158400	-622.019			158400	-606.479			158400	-482.692		158400	-207.335
158500	-654.837			158500	-532.222			158500	-472.786		158500	-210.921
158600	-629.489			158600	-576.178			158600	-463.398		158600	-240.899
158700	-599.343			158700	-529.734			158700	-510.272		158700	-254.405
158800	-633.728			158800	-595.023			158800	-479.265		158800	-228.171
158900	-598.482			158900	-623.917			158900	-481.577		158900	-266.237
159000	-630.947			159000	-636.872			159000	-402.777		159000	-248.88
159100	-591.225			159100	-595.021			159100	-442.171		159100	-271.015
159200	-633.379			159200	-552.233			159200	-473.775		159200	-254.906
159300	-634.581			159300	-601.581			159300	-440.498		159300	-261.82
159400	-636.845			159400	-591.08			159400	-465.664		159400	-244.018
159500	-623.493			159500	-603.588			159500	-443.17		159500	-261.996
159600	-663.485			159600	-660.679			159600	-441.245		159600	-246.763
159700	-590.627			159700	-636.837			159700	-464.703		159700	-234.73
159800	-597.381			159800	-690.32			159800	-443.812		159800	-235.546
159900	-652.372			159900	-591.16			159900	-419.119		159900	-241.362
160000	-629.541			160000	-632.165			160000	-406.953		160000	-225.858
160100	-640.967			160100	-606.292			160100	-456.184		160100	-261.579
160200	-610.26			160200	-657.532			160200	-453.799		160200	-259.736
160300	-648.752			160300	-602.952			160300	-467.211		160300	-249.296
160400	-616.177			160400	-627.956			160400	-473.865		160400	-262.572
160500	-638.728			160500	-618.248			160500	-489.948		160500	-272.279
160600	-627.913			160600	-630.35			160600	-470.86		160600	-269.649
160700	-576.883			160700	-631.441			160700	-428.314		160700	-258.524
160800	-581.071			160800	-635.477			160800	-464.612		160800	-272.759
160900	-600.969			160900	-651.083			160900	-451.063		160900	-256.185
161000	-572.391			161000	-652.946			161000	-512.347		161000	-260.524
161100	-598.324			161100	-640.439			161100	-444.363		161100	-257.744
161200	-583.759			161200	-602.315			161200	-455.735		161200	-245.87
161300	-631.856			161300	-615.613			161300	-440.713		161300	-245.644
161400	-635.464			161400	-572.306			161400	-444.342		161400	-255.631
161500	-589.476			161500	-617.724			161500	-456.423		161500	-243.435
161600	-626.472			161600	-649.998			161600	-469.885		161600	-258.664
161700	-632.021			161700	-595.347			161700	-485.371		161700	-251.665
161800	-605.82			161800	-529.629			161800	-476.06		161800	-273.259
161900	-610.055			161900	-569.205			161900	-457.764		161900	-280.892
162000	-643.672			162000	-587.459			162000	-449.34		162000	-259.888
162100	-630.375			162100	-672.712			162100	-460.399		162100	-248.424
162200	-603.646			162200	-654.407			162200	-452.661		162200	-248.852
162300	-581.77			162300	-653.614			162300	-488.389		162300	-255.437
162400	-582.332			162400	-645.835			162400	-492.208		162400	-233.954
162500	-590.013			162500	-667.409			162500	-479.21		162500	-255.06
162600	-556.152			162600	-641.669			162600	-441.536		162600	-248.89
162700	-563.475			162700	-674.701			162700	-464.674		162700	-257.341
162800	-562.764			162800	-676.81			162800	-421.087		162800	-254.927
162900	-561.975			162900	-675.188			162900	-504.896		162900	-238.657
163000	-620.04			163000	-686.482			163000	-469.202		163000	-255.836
163100	-649.822			163100	-605.178			163100	-487.055		163100	-247.438
163200	-630.556			163200	-647.288			163200	-430.713		163200	-252.14
163300	-640.705			163300	-637.088			163300	-465.809		163300	-228.468
163400	-653.245			163400	-664.788			163400	-462.173		163400	-222.932
163500	-634.647			163500	-584.842			163500	-466.544		163500	-242.379
163600	-637.131			163600	-621.797			163600	-465.794		163600	-266.271
163700	-631.74			163700	-598.11			163700	-451.589		163700	-267.74
163800	-628.496			163800	-627.561			163800	-464.14		163800	-302.1
163900	-667.562			163900	-650.246			163900	-480.895		163900	-271.448
164000	-661.585			164000	-680.141			164000	-450.611		164000	-247.204
164100	-620.626			164100	-687.534			164100	-444.345		164100	-270.416
164200	-616.993			164200	-594.188			164200	-460.498		164200	-227.169
164300	-642.144			164300	-644.913			164300	-453.459		164300	-238.112
164400	-701.795			164400	-633.46			164400	-450.121		164400	-241.267
164500	-627.08			164500	-553.069			164500	-469.287		164500	-233.295
164600	-626.019			164600	-628.565			164600	-430.659		164600	-211.142
164700	-574.31			164700	-591.417			164700	-462.546		164700	-265.393
164800	-613.954			164800	-586.23			164800	-462.999		164800	-256.795
164900	-636.801			164900	-631.596			164900	-454.344		164900	-205.914
165000	-669.993			165000	-638.407			165000	-454.167		165000	-239.133
165100	-610.349			165100	-680.709			165100	-437.755		165100	-255.44
165200	-618.855			165200	-645.804			165200	-448.855		165200	-251.616
165300	-639.99			165300	-639.313			165300	-450.021		165300	-254.287
165400	-637.755			165400	-616.679			165400	-431.291		165400	-250.364
165500	-604.37			165500	-699.356			165500	-402.333		165500	-254.506
165600	-578.687			165600	-670.153			165600	-449.437		165600	-248.809
165700	-568.466			165700	-621.195			165700	-440.213		165700	-260.939
165800	-597.005			165800	-651.717			165800	-433.827		165800	-251.349
165900	-588.018			165900	-623.642			165900	-422.956		165900	-251.579
166000	-608.174			166000	-628.528			166000	-413.505		166000	-273.027
166100	-594.981			166100	-585.208			166100	-440.612		166100	-228.621
166200	-573.012			166200	-602.216			166200	-478.62		166200	-249.427
166300	-596.741			166300	-652.866			166300	-464.485		166300	-266.287
166400	-623.066			166400	-619.299			166400	-463.655		166400	-253.026
166500	-627.876			166500	-602.518			166500	-474.429		166500	-261.732
166600	-624.301			166600	-582.092			166600	-446.171		166600	-253.794
166700	-581.328			166700	-646.137			166700	-448.733		166700	-240.889
166800	-634.027			166800	-603.452			166800	-432.172		166800	-271.378
166900	-639.211			166900	-613.861			166900	-425.493		166900	-255.961
167000	-642.676			167000	-657.947			167000	-408.556		167000	-248.391
167100	-612.529			167100	-666.81			167100	-445.079		167100	-286.327
167200	-620.903			167200	-603.501			167200	-438.735		167200	-248.318
167300	-585.557			167300	-574.785			167300	-426.494		167300	-246.718
167400	-602.339			167400	-608.408			167400	-462.978		167400	-260.089
167500	-639.966			167500	-577.974			167500	-485.829		167500	-246.396
167600	-675.456			167600	-666.046			167600	-460.464		167600	-260.035
167700	-637.04			167700	-672.048			167700	-464.198		167700	-272.596
167800	-614.924			167800	-623.359			167800	-475.469		167800	-276.569
167900	-628.877			167900	-592.948			167900	-423.451		167900	-249.251
168000	-630.676			168000	-609.24			168000	-441.296		168000	-261.888
168100	-611.992			168100	-653.75			168100	-486.532		168100	-250.27
168200	-641.613			168200	-644.817			168200	-486.797		168200	-257.158
168300	-711.659			168300	-571.062			168300	-450.2		168300	-255.401
168400	-637.07			168400	-602.897			168400	-491.887		168400	-249.091
168500	-647.897			168500	-600.049			168500	-418.711		168500	-262.589
168600	-677.391			168600	-621.416			168600	-454.347		168600	-268.435
168700	-648.665			168700	-604.155			168700	-428.495		168700	-246.793
168800	-680.624			168800	-626.687			168800	-432.584		168800	-226.53
168900	-680.998			168900	-660.774			168900	-445.714		168900	-246.175
169000	-643.721			169000	-680.188			169000	-448.86		169000	-232.665
169100	-657.082			169100	-639.091			169100	-436.074		169100	-279.203
169200	-673.79			169200	-673.412			169200	-479.869		169200	-262.752
169300	-707.218			169300	-664.854			169300	-403.206		169300	-243.601
169400	-632.106			169400	-649.249			169400	-434.547		169400	-237.199
169500	-619.716			169500	-657.524			169500	-474.054		169500	-244.873
169600	-711.66			169600	-677.43			169600	-478.605		169600	-246.218
169700	-674.419			169700	-611.407			169700	-390.779		169700	-231.963
169800	-712.25			169800	-680.404			169800	-399.8		169800	-249.607
169900	-653.074			169900	-662.688			169900	-411.946		169900	-253.707
170000	-644.716			170000	-640.924			170000	-450.331		170000	-240.739
170100	-674.294			170100	-612.945			170100	-428.081		170100	-261.369
170200	-670.998			170200	-676.484			170200	-435.842		170200	-259.833
170300	-662.806			170300	-699.663			170300	-392.064		170300	-254.839
170400	-682.892			170400	-623.231			170400	-476.333		170400	-250.883
170500	-665.172			170500	-650.065			170500	-491.246		170500	-263.226
170600	-686.353			170600	-639.487			170600	-471.908		170600	-264.376
170700	-649.537			170700	-642.39			170700	-482.097		170700	-269.952
170800	-667.244			170800	-590.023			170800	-488.641		170800	-236.128
170900	-650.191			170900	-627.762			170900	-456.849		170900	-249.255
171000	-681.82			171000	-582.856			171000	-482.946		171000	-258.626
171100	-638.521			171100	-587.476			171100	-436.127		171100	-251.374
171200	-670.346			171200	-559.13			171200	-440.697		171200	-219.225
171300	-646.068			171300	-529.006			171300	-464.24		171300	-251.186
171400	-680.669			171400	-525.498			171400	-511.212		171400	-262.892
171500	-660.707			171500	-564.362			171500	-470.01		171500	-241.745
171600	-619.276			171600	-535.149			171600	-472.246		171600	-249.426
171700	-683.464			171700	-548.63			171700	-460.787		171700	-249.312
171800	-657.896			171800	-570.937			171800	-459.759		171800	-253.87
171900	-680.433			171900	-602.163			171900	-487.163		171900	-258.558
172000	-629.911			172000	-578.892			172000	-493.036		172000	-249.526
172100	-659.523			172100	-570.888			172100	-459.713		172100	-221.295
172200	-676.75			172200	-572.963			172200	-445.392		172200	-238.512
172300	-675.994			172300	-631.037			172300	-456.458		172300	-229.177
172400	-651.33			172400	-585.4			172400	-452.834		172400	-232.19
172500	-672.984			172500	-599.377			172500	-474.175		172500	-227.324
172600	-636.148			172600	-644.522			172600	-470.582		172600	-244.436
172700	-669.035			172700	-600.038			172700	-486.427		172700	-270.332
172800	-636.947			172800	-607.284			172800	-462.703		172800	-249.319
172900	-658.791			172900	-638.941			172900	-454.366		172900	-254.753
173000	-624.692			173000	-587.227			173000	-440.845		173000	-243.611
173100	-656.662			173100	-561.424			173100	-428.698		173100	-243.23
173200	-680.691			173200	-608.098			173200	-432.819		173200	-265.479
173300	-648.382			173300	-563.711			173300	-424.484		173300	-247.242
173400	-686.66			173400	-640.125			173400	-466.226		173400	-246.597
173500	-624.959			173500	-594.611			173500	-435.113		173500	-255.501
173600	-662.671			173600	-598.901			173600	-451.4		173600	-230.396
173700	-634.225			173700	-583.243			173700	-455.321		173700	-246.338
173800	-647.679			173800	-568.103			173800	-451.252		173800	-256.966
173900	-633.871			173900	-536.352			173900	-477.863		173900	-251.666
174000	-609.561			174000	-531.648			174000	-461.966		174000	-260.569
174100	-608.757			174100	-551.47			174100	-498.671		174100	-229.318
174200	-629.305			174200	-566.599			174200	-485.645		174200	-255.844
174300	-663.825			174300	-607.175			174300	-435.307		174300	-229.322
174400	-635.846			174400	-652.004			174400	-486.921		174400	-266.227
174500	-615.239			174500	-625.715			174500	-471.43		174500	-251.168
174600	-622.025			174600	-575.712			174600	-455.34		174600	-259.553
174700	-632.214			174700	-556.244			174700	-397.049		174700	-236.336
174800	-630.94			174800	-557.046			174800	-418.102		174800	-247.24
174900	-671.056			174900	-503.965			174900	-450.102		174900	-263.116
175000	-684.298			175000	-615.565			175000	-438.666		175000	-242.396
175100	-670.404			175100	-580.418			175100	-461.558		175100	-222.955
175200	-609.067			175200	-656.11			175200	-464.87		175200	-238.509
175300	-678.675			175300	-558.014			175300	-410.869		175300	-217.446
175400	-684.329			175400	-603.715			175400	-474.794		175400	-239.164
175500	-694.499			175500	-618.805			175500	-421.174		175500	-224.199
175600	-675.373			175600	-651.598			175600	-463.75		175600	-253.983
175700	-670.199			175700	-622.764			175700	-411.248		175700	-275.941
175800	-682.602			175800	-622.592			175800	-435.197		175800	-252.798
175900	-628.675			175900	-607.397			175900	-433.088		175900	-237.054
176000	-673.403			176000	-591.476			176000	-438.261		176000	-224.269
176100	-651.373			176100	-577.018			176100	-426.306		176100	-239.603
176200	-634.146			176200	-594.119			176200	-450.865		176200	-216.814
176300	-612.874			176300	-673.03			176300	-454.682		176300	-238.894
176400	-597.73			176400	-591.104			176400	-441.058		176400	-227.492
176500	-655.554			176500	-622.043			176500	-448.713		176500	-241.662
176600	-657.079			176600	-591.489			176600	-444.557		176600	-207.114
176700	-613.354			176700	-624.679			176700	-430.391		176700	-238.696
176800	-639.733			176800	-578.374			176800	-450.77		176800	-258.062
176900	-620.75			176900	-562.689			176900	-438.691		176900	-240.927
177000	-651.356			177000	-559.293			177000	-473.105		177000	-226.746
177100	-637.161			177100	-586.01			177100	-449.791		177100	-243.216
177200	-608.277			177200	-631.173			177200	-459.981		177200	-244.776
177300	-581.068			177300	-593.367			177300	-458.679		177300	-241.896
177400	-621.733			177400	-582.935			177400	-465.608		177400	-256.045
177500	-614.246			177500	-634.334			177500	-471.199		177500	-253.638
177600	-635.051			177600	-596.672			177600	-477.094		177600	-245.693
177700	-630.382			177700	-571.401			177700	-451.574		177700	-252.348
177800	-610.156			177800	-561.851			177800	-505.865		177800	-219.505
177900	-637.366			177900	-534.726			177900	-451.998		177900	-247.476
178000	-634.232			178000	-557.11			178000	-460.307		178000	-233.001
178100	-641.179			178100	-571.157			178100	-475.05		178100	-258.332
178200	-591.848			178200	-528.917			178200	-518.159		178200	-195.38
178300	-632.121			178300	-617.972			178300	-494.47		178300	-256.554
178400	-637.069			178400	-539.046			178400	-459.612		178400	-229.792
178500	-652.673			178500	-557.365			178500	-464.854		178500	-235.506
178600	-647.967			178600	-598.238			178600	-465.662		178600	-251.39
178700	-661.382			178700	-591.564			178700	-422.339		178700	-228.153
178800	-625.109			178800	-621.731			178800	-433.162		178800	-240.074
178900	-618.146			178900	-623.459			178900	-407.528		178900	-251.077
179000	-616.822			179000	-646.382			179000	-439.202		179000	-239.295
179100	-605.292			179100	-635.993			179100	-420.21		179100	-267.206
179200	-634.82			179200	-625.563			179200	-467.204		179200	-253.808
179300	-636.533			179300	-614.399			179300	-493.162		179300	-205.898
179400	-611.891			179400	-637.178			179400	-463.846		179400	-256.064
179500	-638.412			179500	-585.06			179500	-469.306		179500	-261.855
179600	-592.752			179600	-571.55			179600	-464.469		179600	-241.696
179700	-613.687			179700	-601.951			179700	-479.594		179700	-235.448
179800	-638.898			179800	-573.176			179800	-471.543		179800	-247.442
179900	-645.569			179900	-585.639			179900	-459.724		179900	-227.225
180000	-649.241			180000	-562.041			180000	-471.759		180000	-247.588
180100	-599.919			180100	-573.919			180100	-437.455		180100	-252.155
180200	-637.381			180200	-576.766			180200	-478.571		180200	-275.738
180300	-616.406			180300	-597.428			180300	-486.679		180300	-244.956
180400	-628.03			180400	-559.195			180400	-477.47		180400	-238.933
180500	-626.575			180500	-607.571			180500	-473.101		180500	-278.766
180600	-631.746			180600	-582.339			180600	-470.202		180600	-254.661
180700	-625.692			180700	-584.263			180700	-478.185		180700	-235.089
180800	-602.147			180800	-590.887			180800	-490.159		180800	-280.57
180900	-640.237			180900	-554.049			180900	-427.924		180900	-247.774
181000	-637.555			181000	-552.731			181000	-469.246		181000	-273.89
181100	-640.631			181100	-604.947			181100	-474.439		181100	-243.027
181200	-633.793			181200	-607.7			181200	-482.058		181200	-258.729
181300	-621.851			181300	-600.745			181300	-492.776		181300	-286.699
181400	-629.019			181400	-616.244			181400	-492.698		181400	-235.495
181500	-632.511			181500	-609.307			181500	-480.247		181500	-227.349
181600	-596.977			181600	-604.896			181600	-463.844		181600	-268.405
181700	-622.351			181700	-618.351			181700	-475.514		181700	-242.384
181800	-604.973			181800	-606.006			181800	-515.521		181800	-238.665
181900	-622.006			181900	-634.205			181900	-446.801		181900	-238.584
182000	-610.387			182000	-578.911			182000	-488.339		182000	-253.83
182100	-658.358			182100	-582.776			182100	-481.51		182100	-249.698
182200	-659.984			182200	-613.325			182200	-494.857		182200	-243.069
182300	-630.257			182300	-617.117			182300	-452.415		182300	-257.605
182400	-606.684			182400	-646.001			182400	-497.521		182400	-261.388
182500	-649.409			182500	-600.112			182500	-447.446		182500	-257.484
182600	-618.63			182600	-633.07			182600	-456.129		182600	-257.093
182700	-632.253			182700	-632.656			182700	-442.685		182700	-253.87
182800	-604.01			182800	-509.499			182800	-438.561		182800	-253.291
182900	-548.01			182900	-552.28			182900	-437.289		182900	-247.488
183000	-599.152			183000	-569.418			183000	-433.829		183000	-241.282
183100	-575.636			183100	-593.925			183100	-453.097		183100	-243.538
183200	-589.808			183200	-582.704			183200	-439.287		183200	-221.025
183300	-608.76			183300	-593.772			183300	-411.169		183300	-236.654
183400	-639.987			183400	-592.712			183400	-456.536		183400	-241.23
183500	-597.335			183500	-538.023			183500	-473.286		183500	-225.13
183600	-594.248			183600	-572.865			183600	-445.478		183600	-271.769
183700	-585.418			183700	-607.107			183700	-472.7		183700	-224.721
183800	-587.13			183800	-617.896			183800	-489.01		183800	-229.522
183900	-598.077			183900	-559.384			183900	-497.275		183900	-247.065
184000	-620.794			184000	-624.763			184000	-497.856		184000	-262.283
184100	-576.996			184100	-609.81			184100	-469.537		184100	-235.602
184200	-567.805			184200	-591.288			184200	-462.57		184200	-263.809
184300	-602.169			184300	-615.566			184300	-467.014		184300	-245.818
184400	-581.899			184400	-581.008			184400	-473.025		184400	-266.371
184500	-604.459			184500	-644.17			184500	-463.15		184500	-272.353
184600	-595.127			184600	-619.105			184600	-489.014		184600	-270.84
184700	-612.571			184700	-566.535			184700	-490.837		184700	-250.215
184800	-578.514			184800	-610.939			184800	-459.425		184800	-251.766
184900	-639.68			184900	-603.842			184900	-475.531		184900	-262.318
185000	-636.98			185000	-614.232			185000	-459.9		185000	-258.105
185100	-656.288			185100	-631.558			185100	-482.84		185100	-231.883
185200	-625.818			185200	-635.22			185200	-470.173		185200	-240.878
185300	-647.828			185300	-627.914			185300	-491.578		185300	-251.924
185400	-609.629			185400	-634.261			185400	-480.868		185400	-238.073
185500	-632.406			185500	-661.244			185500	-444.058		185500	-269.357
185600	-621.713			185600	-669.002			185600	-466.288		185600	-247.231
185700	-656.993			185700	-686.201			185700	-455.627		185700	-254.376
185800	-619.143			185800	-689.133			185800	-493.946		185800	-257.551
185900	-636.964			185900	-702.096			185900	-484.521		185900	-282.983
186000	-669.033			186000	-706.901			186000	-481.702		186000	-257.217
186100	-630.026			186100	-660.985			186100	-466.5		186100	-257.269
186200	-652.725			186200	-674.584			186200	-444.095		186200	-270.257
186300	-617.643			186300	-668.487			186300	-459.722		186300	-259.062
186400	-597.838			186400	-684.456			186400	-462.323		186400	-268.207
186500	-664.753			186500	-622.598			186500	-457.43		186500	-263.433
186600	-627.033			186600	-664.684			186600	-466.163		186600	-241.29
186700	-637.758			186700	-697.562			186700	-458.609		186700	-236.848
186800	-622.332			186800	-679.69			186800	-460.714		186800	-233.353
186900	-677.488			186900	-697.929			186900	-459.655		186900	-208.571
187000	-605.949			187000	-686.198			187000	-479.577		187000	-241.14
187100	-625.923			187100	-674.204			187100	-463.308		187100	-207.526
187200	-597.976			187200	-696.333			187200	-438.814		187200	-267.261
187300	-644.748			187300	-705.465			187300	-431.73		187300	-258.037
187400	-643.606			187400	-722.559			187400	-468.003		187400	-248.905
187500	-641.717			187500	-676.241			187500	-470.664		187500	-248.362
187600	-621.25			187600	-677.52			187600	-451.857		187600	-255.876
187700	-623.932			187700	-665.031			187700	-470.131		187700	-267.813
187800	-632.434			187800	-663.651			187800	-453.116		187800	-268.476
187900	-630.043			187900	-666.944			187900	-440.955		187900	-239.178
188000	-628.527			188000	-673.673			188000	-463.603		188000	-271.804
188100	-624.591			188100	-714.586			188100	-476.364		188100	-249.53
188200	-607.848			188200	-685.462			188200	-432.519		188200	-265.295
188300	-624.287			188300	-649.405			188300	-425.121		188300	-247.577
188400	-602.055			188400	-653.447			188400	-429.984		188400	-261.08
188500	-639.124			188500	-676.319			188500	-405.243		188500	-264.888
188600	-615.478			188600	-703.242			188600	-433.892		188600	-241
188700	-624.082			188700	-724.367			188700	-399.689		188700	-226.588
188800	-638.542			188800	-679.913			188800	-380.313		188800	-252.132
188900	-663.558			188900	-707.443			188900	-376.216		188900	-243.808
189000	-617.948			189000	-697.458			189000	-379.115		189000	-253.887
189100	-603.258			189100	-680.479			189100	-443.175		189100	-244.592
189200	-624.424			189200	-670.399			189200	-394.4		189200	-242.257
189300	-579.212			189300	-696.559			189300	-433.439		189300	-238.155
189400	-519.692			189400	-678.341			189400	-434.649		189400	-218.936
189500	-538.286			189500	-708.034			189500	-458.818		189500	-246.067
189600	-586.402			189600	-739.034			189600	-433.582		189600	-238.298
189700	-552.818			189700	-693.66			189700	-453.423		189700	-262.664
189800	-530.968			189800	-735.107			189800	-448.638		189800	-253.606
189900	-553.365			189900	-718.253			189900	-483.686		189900	-262.544
190000	-549.474			190000	-648.618			190000	-462.916		190000	-267.691
190100	-579.048			190100	-691.718			190100	-433.011		190100	-243.955
190200	-569.961			190200	-695.787			190200	-436.78		190200	-276.606
190300	-556.588			190300	-656.946			190300	-453.914		190300	-253.859
190400	-613.605			190400	-690.929			190400	-451.923		190400	-265.288
190500	-583.266			190500	-689.589			190500	-458.959		190500	-241.854
190600	-583.814			190600	-696.269			190600	-438.029		190600	-250.616
190700	-615.216			190700	-682.716			190700	-474.306		190700	-250.984
190800	-574.481			190800	-643.343			190800	-425.872		190800	-242.339
190900	-550.828			190900	-671.096			190900	-463.188		190900	-271.943
191000	-564.417			191000	-688.035			191000	-434.181		191000	-228.566
191100	-574.745			191100	-685.218			191100	-425.565		191100	-253.985
191200	-593.591			191200	-677.71			191200	-454.684		191200	-255.507
191300	-561.012			191300	-719.516			191300	-441.775		191300	-243.281
191400	-599.376			191400	-690.188			191400	-435.158		191400	-255.65
191500	-613.652			191500	-700.394			191500	-435.483		191500	-262.375
191600	-585.661			191600	-689.621			191600	-435.544		191600	-260.716
191700	-587.817			191700	-680.479			191700	-459.193		191700	-243.713
191800	-574.525			191800	-718.757			191800	-428.207		191800	-246.89
191900	-588.045			191900	-693.289			191900	-460.826		191900	-262.023
192000	-621.005			192000	-725.78			192000	-428.061		192000	-244.106
192100	-615.42			192100	-650.029			192100	-503.619		192100	-225.571
192200	-615.687			192200	-683.665			192200	-472.625		192200	-232.459
192300	-597.377			192300	-730.585			192300	-507.614		192300	-242.692
192400	-579.234			192400	-745.992			192400	-550.929		192400	-210.748
192500	-566.39			192500	-720.398			192500	-494.783		192500	-248.295
192600	-615.222			192600	-796.71			192600	-470.565		192600	-217.042
192700	-630.908			192700	-724.069			192700	-476.533		192700	-253.896
192800	-592.116			192800	-731.551			192800	-503.974		192800	-226.251
192900	-595.619			192900	-667.688			192900	-485.757		192900	-240.015
193000	-617.53			193000	-700.334			193000	-485.393		193000	-249.181
193100	-590.594			193100	-738.973			193100	-474.271		193100	-253.896
193200	-538.394			193200	-698.745			193200	-493.603		193200	-241.916
193300	-620.748			193300	-702.231			193300	-470.683		193300	-251.351
193400	-589.611			193400	-765.971			193400	-477.794		193400	-231.599
193500	-606.622			193500	-728.627			193500	-470.492		193500	-244.544
193600	-588.204			193600	-663.241			193600	-544.744		193600	-223.839
193700	-587.755			193700	-712.143			193700	-503.117		193700	-235.558
193800	-592.833			193800	-668.995			193800	-514.23		193800	-263.283
193900	-603.592			193900	-652.954			193900	-540.073		193900	-270.497
194000	-605.94			194000	-630.988			194000	-521.267		194000	-268.37
194100	-601.394			194100	-673.241			194100	-538.339		194100	-231.551
194200	-609.933			194200	-689.367			194200	-496.655		194200	-255.23
194300	-628.235			194300	-693.617			194300	-464.732		194300	-223.76
194400	-617.197			194400	-726.502			194400	-485.023		194400	-241.358
194500	-527.189			194500	-667.425			194500	-514.885		194500	-241.444
194600	-577.719			194600	-702.638			194600	-466.325		194600	-260.4
194700	-602.187			194700	-745.474			194700	-476.521		194700	-254.639
194800	-643.555			194800	-729.708			194800	-517.496		194800	-261.828
194900	-629.304			194900	-706.392			194900	-468.893		194900	-244.006
195000	-644.983			195000	-716.815			195000	-488.017		195000	-250.662
195100	-639.011			195100	-785.053			195100	-491.966		195100	-269.115
195200	-596.322			195200	-739.547			195200	-495.166		195200	-245.148
195300	-589.044			195300	-681.793			195300	-513.6		195300	-250.609
195400	-624.468			195400	-713.288			195400	-515.478		195400	-240.398
195500	-657.419			195500	-695.972			195500	-490.478		195500	-244.532
195600	-578.87			195600	-679.401			195600	-508.249		195600	-275.577
195700	-599.598			195700	-714.391			195700	-535.548		195700	-255.628
195800	-617.8			195800	-700.296			195800	-509.406		195800	-220.08
195900	-636.236			195900	-688.973			195900	-484.96		195900	-249.252
196000	-673.011			196000	-708.185			196000	-468.386		196000	-234.499
196100	-651.597			196100	-711.35			196100	-493.301		196100	-245.854
196200	-650.119			196200	-694.429			196200	-499.837		196200	-247.968
196300	-598.456			196300	-740.561			196300	-429.378		196300	-249.971
196400	-635.5			196400	-696.889			196400	-488.289		196400	-248.616
196500	-594.795			196500	-704.708			196500	-505.862		196500	-233.615
196600	-617.051			196600	-667.985			196600	-494.256		196600	-239.834
196700	-623.948			196700	-677.372			196700	-550.665		196700	-242.84
196800	-634.96			196800	-696.25			196800	-503.11		196800	-237.175
196900	-587.419			196900	-692.809			196900	-526.216		196900	-245.085
197000	-601.097			197000	-746.159			197000	-509.772		197000	-257.066
197100	-627.646			197100	-725.611			197100	-508.112		197100	-236.611
197200	-597.742			197200	-717.378			197200	-491.243		197200	-223.638
197300	-577.131			197300	-682.531			197300	-476.66		197300	-246.247
197400	-604.432			197400	-689.828			197400	-553.098		197400	-231.807
197500	-607.41			197500	-695.329			197500	-544.691		197500	-213.494
197600	-612.076			197600	-737.128			197600	-520.119		197600	-254.564
197700	-651.655			197700	-713.937			197700	-524.21		197700	-221.131
197800	-585.8			197800	-708.723			197800	-481.128		197800	-212.902
197900	-599.818			197900	-718.845			197900	-510.058		197900	-214.712
198000	-563.726			198000	-646.713			198000	-476.119		198000	-240.216
198100	-618.039			198100	-664.713			198100	-509.733		198100	-238.582
198200	-599.142			198200	-679.331			198200	-513.24		198200	-243.162
198300	-620.4			198300	-708.038			198300	-531.251		198300	-232.462
198400	-545.007			198400	-711.612			198400	-521.574		198400	-238.201
198500	-535.282			198500	-723.041			198500	-510.471		198500	-239.267
198600	-578.091			198600	-708.228			198600	-482.628		198600	-228.113
198700	-619.955			198700	-744.267			198700	-470.876		198700	-218.027
198800	-599.474			198800	-688.294			198800	-507.467		198800	-222.368
198900	-603.556			198900	-669.318			198900	-463.742		198900	-250.305
199000	-600.475			199000	-697.405			199000	-470.657		199000	-232.49
199100	-559.384			199100	-704.398			199100	-461.536		199100	-250.161
199200	-565.73			199200	-715.511			199200	-474.769		199200	-235.948
199300	-566.365			199300	-660.183			199300	-512.766		199300	-272.965
199400	-534.874			199400	-665.198			199400	-526.872		199400	-235.882
199500	-562.543			199500	-719.964			199500	-524.51		199500	-258.972
199600	-542.212			199600	-716.545			199600	-526.04		199600	-241.427
199700	-582.699			199700	-743.072			199700	-530.454		199700	-256.236
[truncated: 3 more rows]

## Sheet: fig.3d
	T20		A20		G20		C20
	average	stdev	average	stdev	average	stdev	average	stdev
Number of inter pi-pi stacking	11.9	2.6	13	3.4	8.7	2.9	3.6	2.8

[truncated: 15 more sheets: fig.3e, fig.3f, figs.4b,c, figs.4e,f, Supplementary Fig.1a, Supplementary Fig.1b, Supplementary Fig.3, Supplementary Fig.5a, Supplementary Fig.5b, Supplementary Fig.7a, Supplementary Fig.7b, Supplementary Fig.10, Supplementary Fig.11, Supplementary Fig.12, Supplementary Fig.14]
